# Supplementary material for: The health and quality of life of Thalidomide survivors as they age – Evidence from a UK survey
Source: PLoS One. 2019 Jan 16;14(1):e0210222. doi: 10.1371/journal.pone.0210222 (PMC6334953; doi:10.1371/journal.pone.0210222)
Supplement: S1 Dataset — (XLSX) [file pone.0210222.s002.xlsx]

## Sheet: Sheet1
S1 Dataset. Health & Quality of Life of UK Thalidomide Survivors
							Q10. Since the year 2000, has your work situation changed in any of the following ways because of your Thalidomide-related disability and/or health problems?					Q11. If you currently work full or part time, in the next 5 years do you think your Thalidomide-related disabilities and/or health problems will require you to change your work situation in any of the following ways?					Q14. Original Thalidomide impairments - damage to limbs (please select all the categories below that you feel apply to you):																										Q15. Original Thalidomide impairments - other damage (please select all the categories below that you feel apply to you):
ID	Source	Q1. Are you?	Q2. What is the highest level of education qualification you have obtained (please tick one box)?	Q3. Which of the following best describes your home circumstances (please select one)?	Q4. Which of the following best describes your housing situation (please select one)?	Q9. Which of the following best describes your work situation (please select one)?	Q10.1. My working situation has not changed	Q10.2. I have reduced my working hours	Q10.3. I have changed the type of work I do	Q10.4. I have stopped working	Q10.5. If your working situation has changed please tell us in what year(s) this occurred.	Q11.1. Question does not apply to me as I am not currently working	Q11.2. Reduce my working hours	Q11.3. Change the type of work I do	Q11.4. Stop working	Q11.5. I don't expect my work situation to change because of my Thalidomide-related disabilities and/or health problems	Q14.1. Minimal or no arm - LEFT	Q14.1. Minimal or no arm - RIGHT	Q14.2. Arm shorter than elbow length - LEFT	Q14.2. Arm shorter than elbow length - RIGHT	Q14.3. Arm longer than elbow length - LEFT	Q14.3. Arm longer than elbow length - RIGHT	Q14.4. Arm normal length - LEFT	Q14.4. Arm normal length - RIGHT	Q14.5. Misshapen hand/missing digits - LEFT	Q14.5. Misshapen hand/missing digits - RIGHT	Q14.6. Misshapen shoulder joint - LEFT	Q14.6. Misshapen shoulder joint - RIGHT	Q14.7. Minimal or no leg - LEFT	Q14.7. Minimal or no leg - RIGHT	Q14.8. Leg shorter than knee length - LEFT	Q14.8. Leg shorter than knee length - RIGHT	Q14.9. Leg longer than knee length - LEFT	Q14.9. Leg longer than knee length - RIGHT	Q14.10. Leg normal length - LEFT	Q14.10. Leg normal length - RIGHT	Q14.11. Misshapen foot - LEFT	Q14.11. Misshapen foot - RIGHT	Q14.12. Misshapen hip - LEFT	Q14.12. Misshapen hip - RIGHT	Q14.13. Misshapen knee - LEFT	Q14.13. Misshapen knee - RIGHT	Q15.1. Scoliosis (curved spine)	Q15.2. Damage to face and/or outer ear (including facial palsy)	Q15.3. Totally deaf	Q15.4. Partially deaf	Q15.5. Totally blind	Q15.6. Partially sighted	Q15.7. Damage to heart
1	Online	Male	HNC/HND or NVQ Level 4	I live with my partner/spouse	I live in a house/flat which I (or my partner/family) own	I work full-time	Yes	No	No	No	-	Yes	No	No	No	No	No	No	Yes	Yes	No	No	No	No	Yes	Yes	Yes	Yes	Yes	Yes	No	No	No	No	No	No	Yes	Yes	No	No	No	No	No	No	No	No	No	No	No
2	Online	Male	O Level or GCSE equivalent (Grade A-C)	I live with my partner/spouse	I live in a house/flat which I (or my partner/family) own	I work part-time because of my disability or health problems	No	Yes	No	No	Increasingly from 2002 onwards at which time I was a Director of a limited company working in excess of 50 hours per week. I now struggle to manage 18 hours per week. I have now reached the point where stopping work altogether is imminent.	No	No	No	Yes	No	No	No	No	No	No	No	No	No	Yes	Yes	No	No	Yes	Yes	Yes	Yes	No	No	No	No	Yes	Yes	No	No	No	No	No	No	No	No	No	No	No
3	Online	Male	Degree or higher degree (e.g. MA, PhD)	I live alone	I live in a house/flat which I (or my partner/family) own	I work full-time	No	No	Yes	No	I accepted voluntary redundancy from the BBC in 2011 having worked there for 22 years. I now run a service company that markets me as a writer, broadcaster, trainer, public speaker and consultant. I find it much easier to manage my own workload and base myself principally in my home office. This means that I am able to sit or stand as required, can transfer to a sofa for longer tasks and can lie …	No	Yes	No	No	No	Yes	Yes	Yes	Yes	No	No	No	No	Yes	Yes	No	No	No	No	No	No	No	No	Yes	Yes	No	No	No	No	No	No	No	No	No	No	No	Yes	No
4	Online	Male	Degree or higher degree (e.g. MA, PhD)	I live with my partner/spouse and other family members (e.g. children)	I live in a house/flat which I (or my partner/family) own	I’m not working at the moment but would like to	No	No	No	Yes	-	Yes	No	No	No	No	Yes	Yes	No	No	No	No	No	No	No	No	No	No	Yes	Yes	No	No	No	No	No	No	No	No	No	No	No	No	No	No	No	Yes	No	No	No
6	Online	Female	O Level or GCSE equivalent (Grade A-C)	I live alone	I live in a house/flat which I (or my partner/family) own	I have chosen not to work in order to preserve my health/functioning	No	No	No	Yes	2014	Yes	No	No	No	No	No	No	No	No	No	No	Yes	Yes	Yes	Yes	No	No	No	No	No	No	No	No	Yes	Yes	No	No	No	No	No	No	No	No	No	No	No	No	No
7	Online	Male	No formal qualifications	I live with my partner/spouse and other family members (e.g. children)	I live in a house/flat which I (or my partner/family) own	I work full-time	Yes	No	No	No	-	No	No	No	Yes	No	Yes	Yes	No	No	No	No	No	No	Yes	Yes	Yes	Yes	No	No	No	No	No	No	No	No	No	No	No	No	No	No	No	No	No	No	No	No	No
8	Online	Female	O Level or GCSE equivalent (Grade A-C)	I live alone	Privately owned bungalow	I have chosen not to work in order to preserve my health/functioning	No	No	No	Yes	-	Yes	No	No	No	No	No	No	No	No	Yes	Yes	No	No	Yes	Yes	No	Yes	No	No	No	Yes	Yes	No	No	No	No	No	Yes	Yes	Yes	Yes	No	No	No	No	No	No	No
9	Online	Female	Diploma or professional qualification (e.g. Registered Nurse)	I live with my partner/spouse	I live in a house/flat which I (or my partner/family) own	I had to take early retirement as I was in so much pain all,of the time.	No	No	No	Yes	-	Yes	No	No	No	No	No	No	Yes	Yes	No	No	No	No	Yes	Yes	No	No	Yes	Yes	Yes	Yes	No	No	No	No	Yes	Yes	Yes	Yes	No	No	No	No	No	No	No	No	Yes
10	Online	Male	O Level or GCSE equivalent (Grade A-C)	I live with my partner/spouse	I live in a house/flat which I (or my partner/family) own	I work full-time	Yes	No	No	No	-	No	Yes	No	No	No	No	No	No	No	No	No	No	No	Yes	Yes	No	No	No	No	No	No	No	No	No	No	No	No	No	No	No	No	Yes	No	No	No	No	No	No
11	Online	Female	Degree or higher degree (e.g. MA, PhD)	I live alone	I live in a house/flat which I (or my partner/family) own	I work part time because I need the money! But don't want a full time job because of the stress and hours and paper work.	No	Yes	No	No	I can't stand for too long and this has affected the job I do. I have a degenerating spine , sciatica and mobility problems now because of all the extra bending over the years . Also arm pain and stiffness.	No	No	No	Yes	No	No	No	No	No	Yes	Yes	No	No	Yes	Yes	No	Yes	No	No	No	No	No	No	Yes	Yes	No	No	No	No	No	No	Yes	Yes	No	No	No	No	No
12	Online	Female	No formal qualifications	I live with my partner/spouse	I live in a house/flat which I (or my partner/family) own	I work part-time because of my disability or health problems	Yes	No	No	No	-	No	No	No	Yes	No	No	No	Yes	No	No	No	No	No	Yes	Yes	No	No	No	No	No	No	No	No	Yes	Yes	No	No	No	No	No	No	No	No	No	Yes	No	No	No
13	Online	Male	HNC/HND or NVQ Level 4	I live alone	I live in a house/flat which I (or my partner/family) own	I work full-time	Yes	No	No	No	-	No	Yes	No	No	No	No	No	No	No	No	No	No	No	No	No	No	No	No	No	No	No	No	No	No	No	No	No	No	No	No	No	Yes	Yes	No	Yes	No	No	No
14	Online	Male	Degree or higher degree (e.g. MA, PhD)	I live with my partner/spouse	I live in a house/flat which I (or my partner/family) own	I work full-time	Yes	No	No	No	-	No	Yes	No	No	No	No	No	No	No	Yes	Yes	No	No	Yes	Yes	No	No	No	No	No	No	No	No	No	No	No	No	No	No	No	No	No	No	No	No	No	No	No
15	Online	Female	A Levels or Highers	I live alone	I live in a house/flat which I (or my partner/family) own	I worked for I work part time in order to preserve my health/functioning0 years and left I’m not working at the moment but would like to years ago due to personal circumstances. I have no intention of working in the future. Enjoying myself too much!	No	No	No	Yes	2010	Yes	No	No	No	No	Yes	Yes	No	No	No	No	No	No	No	No	No	No	No	No	No	No	Yes	Yes	No	No	Yes	Yes	Yes	Yes	No	No	No	No	No	No	No	No	No
16	Post	Male	Degree or higher degree (e.g. MA, PhD)	I live with my partner/spouse and other family members (e.g. children)	I live in a house/flat which I (or my partner/family) own	I’m unable to work because of my disability or health problems	No	No	No	Yes		Yes	No	No	No	No	No	No	Yes	Yes	No	No	No	No	Yes	Yes	Yes	Yes	No	No	No	No	No	No	No	No	Yes	Yes	No	Yes	Yes	No	No	No	No	No	No	Yes	Yes
17	Post	Female	Degree or higher degree (e.g. MA, PhD)	I live with my partner/spouse and other family members (e.g. children)	I live in a house/flat which I (or my partner/family) own	I’ve chosen not to work for family or personal reasons	No	Yes	Yes	Yes	2000 stopped full time work & moved house 2008-2005 worked 25 hrs (4 days) a week in Leeds (2 hours daily commute each day) 2015 gave up work	Yes	No	No	No	No	No	No	No	No	No	No	Yes	No	No	Yes	No	No	No	No	No	No	Yes	Yes	No	Yes	No	No	No	No	Yes	No	No	No	No	No	No	No	No
18	Post	Female	ONC/BTEC or NVQ Level 3	I live with my partner/spouse	I live in a house/flat which I (or my partner/family) own	I have chosen not to work in order to preserve my health/functioning	No	No	Yes	No	2013	Yes	No	No	No	No	No	No	No	No	No	No	Yes	Yes	Yes	Yes	Yes	Yes	Yes	No	No	No	No	No	No	Yes	No	Yes	Yes	Yes	No	Yes	Yes	Yes	No	Yes	No	No	No
19	Post	Male	No formal qualifications	I live with my partner/spouse	I live in a housing association or local authority house/flat	I’m unable to work because of my disability or health problems	No	No	No	Yes	2011 I stopped work in 2011 when I joined and trust and Dr Martin told me I had to start looking after myself better	Yes	No	No	No	No	Yes	Yes	No	No	Yes	Yes	No	No	Yes	Yes	No	No	No	No	No	No	No	No	Yes	Yes	No	No	No	No	No	No	No	No	No	Yes	No	No	No
20	phone	Female	Degree or higher degree (e.g. MA, PhD)	I live with my partner/spouse and other family members (e.g. children)	I live in a house/flat which I (or my partner/family) own	I’m unable to work because of my disability or health problems	No	No	No	Yes	1989	Yes	No	No	No	No	No	No	No	No	Yes	Yes	No	No	No	No	No	No	No	No	No	No	No	No	No	No	No	No	No	No	No	No	Yes	No	No	No	No	No	No
21	pilot	Male	O Level or GCSE equivalent (Grade D-G)	I live with my partner/spouse	I live in a housing association or local authority house/flat	I’m unable to work because of my disability or health problems											No	No	No	Yes	Yes	No	No	No	No	No	Yes	Yes	No	No	No	No	No	No	No	No	No	No	No	No	No	No	No	No	No	No	No	Yes
22	Online	Male	O Level or GCSE equivalent (Grade A-C)	I live with my partner/spouse and other family members (e.g. children)	I live in a house/flat which I (or my partner/family) own	I work full-time	Yes	No	No	No	-	No	No	No	No	Yes	No	No	No	No	No	Yes	Yes	No	Yes	Yes	No	No	No	No	No	No	No	No	No	No	No	No	No	No	No	No	No	No	No	No	No	No	No
23	Online	Male	Degree or higher degree (e.g. MA, PhD)	I live with my partner/spouse and other family members (e.g. children)	I live in a house/flat which I (or my partner/family) own	Recently quit my managerial job too much driving causing bad back	No	No	Yes	No	Was a manager but took step down because of all driving it was causing back problems	No	Yes	Yes	No	No	Yes	Yes	Yes	Yes	No	No	No	No	Yes	Yes	Yes	Yes	No	No	No	No	No	No	No	No	No	No	No	No	No	No	Yes	No	No	No	No	No	Yes
24	Online	Male	Diploma or professional qualification (e.g. Registered Nurse)	I live with my partner/spouse and other family members (e.g. children)	I live in a house/flat which I (or my partner/family) own	I’m unable to work because of my disability or health problems	Yes	No	No	No	-	Yes	No	No	No	No	No	Yes	No	No	No	No	No	No	No	No	No	No	No	No	No	No	No	No	No	No	No	No	No	No	No	No	No	No	No	No	No	Yes	No
25	Online	Male	No formal qualifications	I live with my partner/spouse and other family members (e.g. children)	I live in a house/flat which I (or my partner/family) own	I’m unable to work because of my disability or health problems	No	No	No	Yes	-	No	No	No	No	Yes	No	No	No	No	No	No	No	No	Yes	Yes	No	No	Yes	Yes	No	No	No	No	No	No	Yes	Yes	No	No	No	No	No	No	No	No	No	No	No
26	Online	Male	Degree or higher degree (e.g. MA, PhD)	I live with my partner/spouse and other family members (e.g. children)	My house is provided me as it is a vicarage and I am a vicar.	I work full-time	Yes	No	No	No	-	No	No	No	No	Yes	No	No	Yes	Yes	No	No	No	No	Yes	Yes	Yes	Yes	No	No	No	No	No	Yes	No	No	Yes	No	No	No	No	No	No	No	No	No	No	No	No
27	Online	Male	ONC/BTEC or NVQ Level 3	I live with my partner/spouse and other family members (e.g. children)	I live in a house/flat which I (or my partner/family) own	I have chosen not to work in order to preserve my health/functioning	No	No	No	Yes	-	Yes	No	No	No	No	Yes	Yes	No	No	No	No	No	No	No	No	Yes	Yes	No	No	No	No	No	No	No	No	No	No	No	No	No	No	No	No	No	No	No	No	No
28	Online	Female	O Level or GCSE equivalent (Grade A-C)	I am a resident at a Leonard Cheshire home in FORMBY Liverpool	I live in a residential care home	I’m unable to work because of my disability or health problems	Yes	No	No	No	-	Yes	No	No	No	No	No	No	Yes	Yes	No	No	No	No	No	No	No	No	No	No	No	No	No	No	No	No	No	No	No	No	No	No	No	No	No	No	No	No	No
29	Online	Female	No formal qualifications	I live alone	I live in a house/flat which I (or my partner/family) own	I’m unable to work because of my disability or health problems	Yes	No	No	No	-	Yes	No	No	No	No	No	No	No	No	Yes	No	No	No	No	No	No	No	No	No	No	No	No	No	No	No	No	No	No	No	No	No	No	No	No	No	No	No	No
30	Online	Male	No formal qualifications	I live alone	I live in a housing association or local authority house/flat	I’m unable to work because of my disability or health problems	No	No	No	Yes	-	No	No	No	Yes	No	Yes	Yes	Yes	Yes	Yes	Yes	No	No	Yes	Yes	No	No	No	No	No	No	No	No	No	No	No	No	No	No	No	No	No	No	No	Yes	No	Yes	No
31	Online	Female	O Level or GCSE equivalent (Grade A-C)	With my youngest daughter	I live in a house/flat which I (or my partner/family) own	I work part time in order to preserve my health/functioning	No	Yes	No	No	2013	No	Yes	No	Yes	No	No	No	No	No	No	Yes	Yes	No	Yes	Yes	No	No	No	No	No	No	No	No	No	No	No	No	No	Yes	No	No	No	No	No	Yes	No	No	No
32	Online	Male	O Level or GCSE equivalent (Grade A-C)	I live with my partner/spouse	I live in a private rented house/flat	I have chosen not to work in order to preserve my health/functioning	No	No	No	Yes	-	Yes	No	No	No	No	No	No	Yes	Yes	No	No	No	No	Yes	Yes	No	No	No	No	No	No	No	No	No	No	No	No	No	No	No	No	No	No	No	No	No	No	No
33	Online	Male	ONC/BTEC or NVQ Level 3	I live with my partner/spouse	I live in a house/flat which I (or my partner/family) own	I’m unable to work because of my disability or health problems	No	No	No	Yes	-	Yes	No	No	No	No	No	No	No	No	No	Yes	No	No	No	No	No	Yes	No	No	No	No	No	No	No	No	No	No	No	No	No	No	Yes	No	No	No	No	No	No
34	Online	Male	A Levels or Highers	I live alone	I live in a house/flat which I (or my partner/family) own	I’m unable to work because of my disability or health problems	Yes	No	No	No	-	Yes	No	No	No	No	Yes	Yes	No	No	No	No	No	No	No	No	No	No	Yes	Yes	No	No	No	No	No	No	No	No	No	No	No	No	No	No	No	No	No	No	No
35	Online	Male	City & Guild Diploma in flour milling	I live with my partner/spouse and other family members (e.g. children)	I live in a house/flat which I (or my partner/family) own	I’m unable to work because of my disability or health problems	No	No	No	Yes	-	Yes	No	No	No	No	Yes	Yes	Yes	Yes	No	No	No	No	Yes	Yes	Yes	Yes	No	No	No	No	No	No	No	No	No	No	No	No	No	No	Yes	No	No	Yes	No	No	No
36	Online	Female	O Level or GCSE equivalent (Grade A-C)	Partner in a new relationship, but not sure if it will be permanent.	I live in a house/flat which I (or my partner/family) own	I have chosen not to work in order to preserve my health/functioning	Yes	No	No	No	I stopped work when I had my first son in 1985. I then became a full time Mum / Home-maker. My children have now flown the nest and I am not back in employment and don't intend to be.	Yes	No	No	No	No	No	No	No	No	Yes	No	No	Yes	Yes	Yes	Yes	Yes	No	No	No	No	No	No	No	No	No	No	No	No	No	No	No	Yes	No	Yes	No	No	No
37	Online	Male	No formal qualifications	I live alone	I live in a house/flat which I (or my partner/family) own	I’m unable to work because of my disability or health problems	No	No	No	Yes	-	Yes	No	No	No	No	No	No	Yes	No	No	No	No	No	Yes	Yes	Yes	No	No	No	No	No	No	No	No	No	No	No	No	No	No	No	No	No	No	No	No	No	Yes
38	Online	Female	No formal qualifications	I live with my partner/spouse and other family members (e.g. children)	I live in a house/flat which I (or my partner/family) own	I’m unable to work because of my disability or health problems	No	No	No	Yes	-	Yes	No	No	No	No	No	No	No	No	No	No	No	No	No	No	No	No	No	No	No	No	No	No	No	No	No	No	No	No	No	No	No	Yes	Yes	No	No	No	No
39	Online	Female	Diploma or professional qualification (e.g. Registered Nurse)	I live with another family member (e.g. parent or sibling)	I live in a house/flat which I (or my partner/family) own	I work part-time because of my disability or health problems	No	Yes	No	No	-	No	Yes	No	No	No	No	No	Yes	Yes	No	No	No	No	Yes	Yes	Yes	Yes	No	No	Yes	Yes	No	No	No	No	Yes	Yes	Yes	Yes	No	No	No	Yes	No	Yes	No	No	No
40	Online	Male	O Level or GCSE equivalent (Grade A-C)	I live with another family member (e.g. parent or sibling)	I live in a house/flat which I (or my partner/family) own	Taken early retirement by choice. None of the above apply.	No	No	No	Yes	-	Yes	No	No	No	No	No	No	No	No	Yes	Yes	No	No	Yes	Yes	No	No	No	Yes	Yes	No	No	No	No	No	Yes	Yes	No	No	No	No	No	No	No	No	No	No	No
41	Online	Female	A Levels or Highers	I live with my partner/spouse	I live in a house/flat which I (or my partner/family) own	I work part-time because of my disability or health problems	No	Yes	No	No	-	No	No	No	Yes	No	Yes	No	No	No	Yes	No	No	No	Yes	Yes	No	No	No	No	No	No	No	No	No	No	No	No	No	No	No	No	No	No	No	Yes	No	No	No
42	Online	Female	No formal qualifications	I live with my partner/spouse	I live in a house/flat which I (or my partner/family) own	I work part-time because of my disability or health problems	No	Yes	No	No	-	No	Yes	No	No	No	Yes	Yes	No	No	No	No	No	No	No	No	No	No	No	No	No	No	No	No	No	No	No	No	No	No	No	No	Yes	No	No	No	No	No	No
43	Online	Male	O Level or GCSE equivalent (Grade A-C)	I live with my partner/spouse	I live in a house/flat which I (or my partner/family) own	I’m unable to work because of my disability or health problems	No	No	No	Yes	stopped in 2012	Yes	No	No	No	No	No	No	No	No	Yes	Yes	No	No	Yes	Yes	Yes	Yes	No	No	Yes	Yes	No	No	No	No	Yes	Yes	No	No	Yes	Yes	No	No	No	No	No	No	No
44	Online	Female	No formal qualifications	I live with my partner/spouse and other family members (e.g. children)	I live in a house/flat which I (or my partner/family) own	I’m unable to work because of my disability or health problems	No	No	Yes	No	-	Yes	No	No	No	No	Yes	Yes	No	No	No	No	No	No	No	No	No	No	No	No	No	No	No	No	No	No	No	No	No	No	No	No	No	No	No	No	No	No	Yes
45	Online	Female	Diploma or professional qualification (e.g. Registered Nurse)	I live with my partner/spouse and other family members (e.g. children)	I live in a house/flat which I (or my partner/family) own	I work part time in order to preserve my health/functioning	No	Yes	No	No	-	No	No	No	No	Yes	No	No	Yes	Yes	No	No	No	No	Yes	Yes	Yes	Yes	No	No	No	No	No	No	No	No	No	No	No	No	No	No	No	No	No	No	No	No	No
46	Online	Female	Degree or higher degree (e.g. MA, PhD)	I live with my partner/spouse and other family members (e.g. children)	I live in a house/flat which I (or my partner/family) own	I work part-time because of my disability or health problems	No	No	Yes	No	-	No	No	No	Yes	No	Yes	Yes	Yes	Yes	Yes	Yes	No	No	Yes	Yes	Yes	Yes	No	No	No	No	No	No	No	No	No	No	No	No	No	No	No	No	No	No	No	No	No
47	Online	Female	A Levels or Highers	My parents are full time carers	I live in a house/flat which I (or my partner/family) own	I’m unable to work because of my disability or health problems	No	No	No	Yes	1990	Yes	No	No	No	No	Yes	No	No	No	No	No	No	Yes	No	Yes	No	Yes	No	No	No	No	No	No	No	No	No	No	No	No	No	No	No	No	No	Yes	No	No	No
48	Online	Male	A Levels or Highers	live with my I live with my partner/spouse adult children	I live in a house/flat which I (or my partner/family) own	I work full-time	Yes	No	No	No	-	No	No	No	No	Yes	No	No	No	No	No	No	No	No	No	No	No	No	No	No	Yes	Yes	No	No	No	No	No	No	No	No	No	No	No	No	No	No	No	No	No
49	Online	Female	No formal qualifications	I live with another family member (e.g. parent or sibling)	I live in a house/flat which I (or my partner/family) own	I’ve chosen not to work for family or personal reasons	Yes	No	No	No	-	Yes	No	No	No	No	Yes	Yes	Yes	Yes	No	No	No	No	Yes	Yes	Yes	Yes	No	No	No	No	No	No	No	No	No	No	No	No	No	No	No	No	No	No	No	No	No
50	Online	Female	Degree or higher degree (e.g. MA, PhD)	I live with my partner/spouse and other family members (e.g. children)	I live in a house/flat which I (or my partner/family) own	I work part-time for family or personal reasons	Yes	No	No	No	-	No	No	No	No	Yes	No	No	No	No	Yes	No	No	Yes	Yes	Yes	Yes	Yes	No	No	No	No	No	No	No	No	No	No	No	No	No	No	No	No	No	No	No	No	No
51	Online	Female	Degree or higher degree (e.g. MA, PhD)	I live with my partner/spouse	I live in a house/flat which I (or my partner/family) own	I have a commitment to look after my I’m in full or part-time educationI work part-time because of my disability or health problems year old mother full-time for I’m unable to work because of my disability or health problems weeks of the year. I am planning to look for work within the next three months.	No	No	Yes	No	I have moved house from Berkshire to Manchester and found the work available is comparatively poorly paid, despite my various qualifications. I have also found that my health has been quite variable in the last 20 years and pressure of full-time work is too much for me now. Stress affects my back and neck, already in a bad state because of my foreshortened arms. I have often found a certain amoun…	Yes	No	No	No	No	No	No	No	No	Yes	Yes	No	No	Yes	Yes	No	No	No	No	No	No	No	No	Yes	Yes	No	No	No	No	No	No	No	No	No	No	No	No	Yes
52	Online	Female	Degree or higher degree (e.g. MA, PhD)	I live with my partner/spouse and other family members (e.g. children)	I live in a house/flat which I (or my partner/family) own	Part time voluntary work	No	No	Yes	Yes	2009	No	No	Yes	No	No	No	No	No	No	Yes	No	No	Yes	Yes	Yes	Yes	Yes	No	No	No	No	No	No	No	No	No	No	No	No	No	No	No	No	No	No	No	No	No
53	Online	Male	No formal qualifications	I live with my partner/spouse and other family members (e.g. children)	I live in a house/flat which I (or my partner/family) own	Retired	No	No	No	Yes	Retired in 2007	Yes	No	No	No	No	No	No	No	No	No	No	No	No	Yes	Yes	No	No	No	No	No	No	Yes	Yes	No	No	No	No	Yes	No	No	No	No	No	No	No	No	No	No
54	Online	Female	Degree or higher degree (e.g. MA, PhD)	I live with another family member (e.g. parent or sibling)	I live in a house/flat which I (or my partner/family) own	I work part-time for family or personal reasons	No	Yes	No	No	-	No	No	No	No	Yes	No	No	Yes	No	No	Yes	No	No	Yes	Yes	Yes	No	No	No	No	No	No	No	No	No	No	No	No	No	No	No	No	No	No	No	No	No	Yes
55	Online	Male	Degree or higher degree (e.g. MA, PhD)	I live alone	I live in a house/flat which I (or my partner/family) own	I’m unable to work because of my disability or health problems	Yes	No	No	No	-	Yes	No	No	No	No	No	No	Yes	Yes	No	No	No	No	Yes	Yes	No	No	No	No	Yes	Yes	No	No	No	No	Yes	Yes	No	No	No	No	No	No	No	No	No	No	No
56	Online	Female	Degree or higher degree (e.g. MA, PhD)	single parent with I live with my partner/spouse dependent children.	I live in a house/flat which I (or my partner/family) own	I have chosen not to work in order to preserve my health/functioning	Yes	No	No	No	-	Yes	No	No	No	No	No	No	Yes	Yes	No	No	No	No	Yes	Yes	Yes	Yes	No	No	No	No	No	No	No	No	No	No	No	No	No	No	Yes	No	No	No	No	No	No
57	Online	Male	Degree or higher degree (e.g. MA, PhD)	I live alone	I live in a house/flat which I (or my partner/family) own	I work part-time for family or personal reasons	No	Yes	Yes	No	I am caring for my mum who is going down with dementia - stress of this meant I dropped a day at work this year. In 2009 I changed work as my HMRC job was being moved away from London and the south-east. Since 2010 I have decided that part-time work is most 'comfortable' for me with everything else that is going on. I have diabetes.	No	Yes	No	No	No	No	No	No	No	Yes	Yes	No	No	Yes	Yes	No	No	No	No	No	No	No	No	Yes	Yes	No	No	No	No	No	No	No	No	No	No	No	No	No
58	Online	Male	No formal qualifications	I live with my partner/spouse and other family members (e.g. children)	I live in a private rented house/flat	I’m unable to work because of my disability or health problems	Yes	No	No	No	-	No	Yes	No	No	No	Yes	Yes	No	No	No	No	No	No	No	No	No	No	No	No	No	No	No	No	Yes	Yes	No	No	No	No	No	No	No	No	No	No	No	No	No
59	Online	Female	ONC/BTEC or NVQ Level 3	Live with my husband and my Mum has now moved in with us.	I live in a house/flat which I (or my partner/family) own	I’m unable to work because of my disability or health problems	No	No	No	Yes	2005/6	Yes	No	No	No	No	No	No	No	No	No	Yes	Yes	No	No	Yes	Yes	Yes	No	No	No	No	No	No	No	No	No	No	No	No	No	No	No	No	No	Yes	No	No	No
60	Online	Female	Degree or higher degree (e.g. MA, PhD)	I live with my partner/spouse	I live in a house/flat which I (or my partner/family) own	I work full-time	No	No	Yes	No	I have moved into child protection investigation/inspection from generic Social Care	No	No	No	No	Yes	Yes	Yes	No	No	No	No	No	No	No	No	No	No	No	No	No	No	No	No	No	No	No	No	No	No	No	No	No	No	No	No	No	No	No
61	Online	Male	O Level or GCSE equivalent (Grade D-G)	I live with my partner/spouse and other family members (e.g. children)	I live in a house/flat which I (or my partner/family) own	I work full-time	Yes	No	No	No	-	No	Yes	No	No	No	No	No	No	No	No	Yes	No	No	Yes	Yes	No	Yes	No	No	No	No	No	No	No	No	No	No	No	No	No	No	No	No	No	No	No	No	No
62	Online	Male	Degree or higher degree (e.g. MA, PhD)	I live with my partner/spouse	I live in accommodation provided by my employer	I work full-time	Yes	No	No	No	-	No	No	Yes	No	No	No	No	No	No	Yes	Yes	No	No	Yes	Yes	Yes	No	No	No	No	No	No	No	No	No	No	No	No	No	No	No	Yes	No	No	No	No	No	No
63	Online	Male	No formal qualifications		I live in a house/flat which I (or my partner/family) own	I’m not working at the moment but would like to	No	Yes	No	No	-	No	No	No	No	Yes	No	No	Yes	Yes	No	No	No	No	No	No	No	No	No	No	No	No	No	No	No	No	No	No	No	No	No	No	No	No	No	No	No	No	Yes
64	Post	Male	A Levels or Highers	I live with my partner/spouse and other family members (e.g. children)	I live in a house/flat which I (or my partner/family) own	I’m unable to work because of my disability or health problems						Yes	No	No	No	No	No	No	No	No	No	No	No	No	Yes	Yes	No	No	No	No	No	Yes	Yes	No	No	No	No	Yes	Yes	No	Yes	No	No	No	No	Yes	No	Yes	No
65	Post	Female	Diploma or professional qualification (e.g. Registered Nurse)	I live with my partner/spouse and other family members (e.g. children)	I live in a house/flat which I (or my partner/family) own	I’m unable to work because of my disability or health problems	No	No	No	Yes	Ive had 4 hip replacements now last one March 2015 and January 2012 need a sit down job	Yes	No	No	No	No	No	No	No	No	No	No	No	No	Yes	Yes	No	No	No	No	No	No	No	No	No	No	No	No	Yes	Yes	No	No	No	No	No	No	No	No	No
66	Post	Male	No formal qualifications	I live with my partner/spouse and other family members (e.g. children)	I live in a house/flat which I (or my partner/family) own	I’m unable to work because of my disability or health problems	Yes	No	No	No		Yes	No	No	No	No	Yes	Yes	No	No	No	No	No	No	Yes	Yes	Yes	Yes	No	No	No	No	No	No	No	No	No	No	No	No	No	No	No	No	No	No	No	No	No
67	Post	Male	A Levels or Highers	I live alone	I live in a housing association or local authority house/flat	I work part-time for family or personal reasons	No	Yes	No	No		No	No	Yes	No	No	Yes	Yes	No	No	No	No	No	No	No	No	No	No	No	No	No	No	No	No	No	No	No	No	No	No	No	No	No	No	No	No	No	No	No
68	Post	Male	No formal qualifications	I live alone	I live in a house/flat which I (or my partner/family) own	I’m unable to work because of my disability or health problems	No	No	No	Yes							No	No	No	No	No	No	No	No	No	No	No	No	No	No	No	No	No	No	No	No	No	No	No	No	No	No	No	No	No	Yes	No	Yes	No
69	Post	Female	O Level or GCSE equivalent (Grade D-G)	I live with my partner/spouse	I live in a house/flat which I (or my partner/family) own	I have chosen not to work in order to preserve my health/functioning	No	No	No	Yes	1995	Yes	No	No	No	No	No	No	No	No	No	Yes	Yes	No	Yes	Yes	Yes	Yes	No	No	No	No	No	No	No	No	No	No	Yes	Yes	No	No	No	No	No	No	No	No	No
70	Post	Male	Degree or higher degree (e.g. MA, PhD)	I live with my partner/spouse	I live in a house/flat which I (or my partner/family) own	I have chosen not to work in order to preserve my health/functioning	No	No	No	Yes	I have given up working in the nromal way eg adctive work due to deterioration in health . However, I could do more sedentry work from home	No	No	No	Yes	No	No	No	No	No	No	No	Yes	Yes	Yes	No	No	No	No	No	No	No	Yes	No	No	Yes	No	Yes	No	No	Yes	Yes	No	No	No	No	No	No	No
71	Post	Male	No formal qualifications	I live alone	I live in a house/flat which I (or my partner/family) own	I have chosen not to work in order to preserve my health/functioning	No	No	No	Yes		Yes	No	No	No	No	No	No	No	No	No	No	No	No	No	No	No	No	No	No	No	No	No	No	No	No	No	No	No	No	No	No	No	Yes	Yes	No	No	No	No
72	Post	Male	No formal qualifications	I live alone	I live in a house/flat which I (or my partner/family) own	I have chosen not to work in order to preserve my health/functioning	No	No	No	Yes	2008	Yes	No	No	No	No	No	No	No	No	No	No	No	No	No	No	No	No	No	Yes	No	No	No	No	No	No	No	No	No	No	No	No	No	No	No	Yes	No	No	No
73	Post	Male	O Level or GCSE equivalent (Grade D-G)	I live with my partner/spouse and other family members (e.g. children)	I live in a house/flat which I (or my partner/family) own	I work full-time	No	Yes	Yes	No		No	Yes	Yes	No	No	No	No	No	No	No	No	No	No	No	No	No	No	No	No	No	No	No	No	No	No	No	No	No	No	No	No	No	Yes	Yes	No	No	No	No
74	Post	Male	O Level or GCSE equivalent (Grade A-C)	I live with my partner/spouse and other family members (e.g. children)	I live in a house/flat which I (or my partner/family) own	I work part time in order to preserve my health/functioning	No	Yes	Yes	No	it has happened gradually and with the increased allocation it has made things easier	No	No	No	Yes	No	No	No	No	No	Yes	Yes	No	No	Yes	Yes	No	No	No	No	No	No	No	No	No	No	No	No	No	No	No	No	No	No	No	No	No	No	No
75	Post	Male	Degree or higher degree (e.g. MA, PhD)	I live with my partner/spouse and other family members (e.g. children)	I live in a house/flat which I (or my partner/family) own	I work full-time	Yes	No	No	No		No	No	No	No	Yes	Yes	Yes	No	No	No	No	No	No	No	No	No	No	No	No	No	No	No	No	No	No	No	No	No	No	No	No	Yes	No	No	No	No	No	No
76	Post	Male	Degree or higher degree (e.g. MA, PhD)	I live with my partner/spouse and other family members (e.g. children)	I live in a house/flat which I (or my partner/family) own	I work full-time	Yes	No	No	No	n	No	No	No	No	Yes	No	No	Yes	Yes	No	No	No	No	Yes	Yes	Yes	Yes	No	No	No	No	No	No	No	No	No	No	No	No	No	No	No	No	No	No	No	No	No
77	Post	Female	Degree or higher degree (e.g. MA, PhD)	I live alone	I live in a house/flat which I (or my partner/family) own	I’m unable to work because of my disability or health problems	No	No	No	Yes		Yes	No	No	No	No	No	No	Yes	Yes	No	No	No	No	Yes	Yes	Yes	Yes	No	No	No	No	No	No	Yes	Yes	No	No	No	No	No	No	No	No	No	No	No	No	No
78	Post	Male	O Level or GCSE equivalent (Grade D-G)	I live with my partner/spouse	I live in a house/flat which I (or my partner/family) own	I’m unable to work because of my disability or health problems	No	No	No	Yes	2015 - I no longer can do my job due to my disability getting worse	Yes	No	No	No	No	No	No	No	No	No	No	No	No	No	No	No	No	No	No	No	No	Yes	Yes	No	No	No	No	Yes	Yes	Yes	Yes	No	No	No	No	No	No	No
79	Post		No formal qualifications	I live with my partner/spouse and other family members (e.g. children)	I live in a house/flat which I (or my partner/family) own	I have chosen not to work in order to preserve my health/functioning	Yes	No	No	No		Yes	No	No	No	No	No	No	Yes	No	No	No	No	No	No	No	No	No	No	No	Yes	No	No	No	No	No	Yes	No	Yes	No	No	No	No	No	No	No	No	No	No
80	Post	Female	A Levels or Highers	I live with my partner/spouse	I live in a house/flat which I (or my partner/family) own	I’m unable to work because of my disability or health problems	No	No	No	Yes	1997 - finished work for local authority due to my disability	Yes	No	No	No	No	No	No	Yes	Yes	No	No	No	No	Yes	Yes	No	Yes	No	No	No	No	No	Yes	No	No	No	No	No	Yes	No	No	No	No	No	Yes	No	No	No
81	Post	Female	Diploma or professional qualification (e.g. Registered Nurse)	I live with another family member (e.g. parent or sibling)	I live in a house/flat which I (or my partner/family) own	I’m not working at the moment but would like to	No	No	No	Yes	I was working until recently when I was made redundant along with my colleagues. Last couple of years could not do same amount of work but had to wait until made redundant as that has been on the table for 2 years. Would like to return to work/study for keep body function and social and health. Because of my disability i was overlooked fro promotionor applying for higher grade post. new person ca…	No	Yes	Yes	No	No	No	Yes	Yes	No	No	No	No	No	Yes	Yes	Yes	Yes	No	No	No	No	No	No	No	No	No	No	No	No	No	No	Yes	No	No	No	No	No	No
82	Post	Male	No formal qualifications	I live with my partner/spouse	I live in a housing association or local authority house/flat	I work part-time for family or personal reasons	No	Yes	No	No		No	No	No	Yes	No	No	No	Yes	No	No	No	No	No	Yes	No	No	No	No	No	No	No	No	No	No	No	No	No	No	No	No	No	No	No	No	No	No	No	Yes
83	Post	Male	No formal qualifications	I live with my partner/spouse and other family members (e.g. children)	I live in a house/flat which I (or my partner/family) own	I work full-time	No	No	Yes	No	in 2006 and again in 2014 when both times I had hip replacements	No	No	No	Yes	No	No	No	No	No	No	No	No	No	No	No	No	No	No	No	No	No	No	No	No	No	No	No	No	No	No	No	No	Yes	No	Yes	No	Yes	No
84	Online	Male	No formal qualifications	I live alone	I live in a house/flat which I (or my partner/family) own	I work part-time because of my disability or health problems	No	Yes	No	No	-	No	No	No	Yes	No	Yes	Yes	Yes	Yes	No	No	No	No	Yes	Yes	Yes	Yes	No	No	No	No	No	No	No	No	No	No	No	No	No	No	No	No	No	No	No	No	No
85	Online	Female	Degree or higher degree (e.g. MA, PhD)	I live with my partner/spouse	I live in a house/flat which I (or my partner/family) own	I work part time in order to preserve my health/functioning	No	Yes	Yes	No	-	No	Yes	Yes	No	No	No	No	No	No	Yes	Yes	No	No	Yes	Yes	No	No	No	No	No	No	No	No	No	No	No	No	No	No	No	No	No	No	No	No	No	No	No
86	Online	Female	Degree or higher degree (e.g. MA, PhD)	I live with my partner/spouse and other family members (e.g. children)	I live in a house/flat which I (or my partner/family) own	I work full-time	No	No	Yes	No	-	No	No	Yes	No	No	No	Yes	No	No	Yes	No	No	Yes	Yes	Yes	Yes	No	Yes	Yes	No	No	No	No	Yes	Yes	No	No	No	No	No	No	No	No	No	No	No	No	No
87	Online	Male	O Level or GCSE equivalent (Grade A-C)	I live alone	I live in a house/flat which I (or my partner/family) own	I’m unable to work because of my disability or health problems	No	No	No	Yes	-	Yes	No	No	No	No	No	No	Yes	Yes	No	No	No	No	Yes	Yes	No	No	No	No	No	No	No	No	No	No	Yes	Yes	Yes	Yes	Yes	Yes	No	Yes	No	Yes	No	Yes	No
88	Online	Female	O Level or GCSE equivalent (Grade A-C)	I live with another family member (e.g. parent or sibling)	I live in a house/flat which I (or my partner/family) own	I have chosen not to work in order to preserve my health/functioning	No	No	No	Yes	-	Yes	No	No	No	No	No	No	Yes	Yes	No	No	No	No	Yes	Yes	Yes	Yes	No	No	Yes	Yes	No	No	No	No	No	No	Yes	Yes	No	No	No	No	No	No	No	No	No
89	Online	Male	HNC/HND or NVQ Level 4	I live with my partner/spouse and other family members (e.g. children)	I live in a house/flat which I (or my partner/family) own	I work part time in order to preserve my health/functioning	No	Yes	No	No	Injury to hand, equivalent of RSI - my physio told me I needed to retire, cannot afford to, but cut down.	No	Yes	No	No	No	No	No	Yes	Yes	No	No	No	No	Yes	Yes	Yes	Yes	No	No	No	No	No	No	No	No	No	No	No	No	No	No	No	No	No	No	No	No	No
90	Online	Male	Degree or higher degree (e.g. MA, PhD)	I live with my partner/spouse and other family members (e.g. children)	I live in a house/flat which I (or my partner/family) own	I work full-time	Yes	No	No	No	-	No	No	No	No	Yes	No	No	No	No	Yes	No	No	Yes	Yes	No	No	No	No	No	Yes	No	No	Yes	No	No	Yes	Yes	No	No	No	No	No	No	No	No	No	No	No
91	Post	Female	Degree or higher degree (e.g. MA, PhD)	I live with my partner/spouse	I live in a house/flat which I (or my partner/family) own	I have chosen not to work in order to preserve my health/functioning	Yes	No	No	No		Yes	No	No	No	No	No	No	No	No	No	No	No	No	Yes	Yes	No	No	Yes	Yes	No	No	No	No	No	No	No	No	No	No	No	No	Yes	No	No	No	No	No	No
92	Post	Female	HNC/HND or NVQ Level 4	I live with my partner/spouse	I live in a house/flat which I (or my partner/family) own	I’m unable to work because of my disability or health problems	No	No	No	Yes	2004 - took redundancy as my neck shoulders and back were suffereing from keyboard work	Yes	No	No	No	No	No	No	Yes	Yes	No	No	No	No	Yes	Yes	Yes	Yes	No	No	No	No	No	No	Yes	Yes	Yes	No	No	No	Yes	No	No	No	No	No	No	No	No
93	Post	Female	Certificates - credits - book-keeping and horticulture, international trade and accounts	I live alone	I live in a house/flat which I (or my partner/family) own	I’m unable to work because of my disability or health problems						Yes	No	No	No	No	No	No	No	No	Yes	Yes	No	No	Yes	Yes	Yes	No	Yes	Yes	No	No	No	No	No	No	Yes	Yes	No	No	No	No	Yes	Yes	No	No	No	No	No
94	Post	Male	Degree or higher degree (e.g. MA, PhD)	I live with my partner/spouse and other family members (e.g. children)	I live in a house/flat which I (or my partner/family) own	I work part-time because of my disability or health problems	No	Yes	Yes	Yes	2006 - I sold my business and 'retired' early. But I wan to be active & 'tick over' so developing a small portfolio of part time interests	No	No	No	Yes	No	No	No	Yes	Yes	No	No	No	No	Yes	Yes	No	No	No	No	No	No	No	No	No	No	No	No	No	No	No	No	No	Yes	No	Yes	No	Yes	No
95	Post	Male	O Level or GCSE equivalent (Grade A-C)	I live with my partner/spouse and other family members (e.g. children)	I live in a private rented house/flat	I work full-time	Yes	No	No	No		No	Yes	Yes	Yes	No	No	No	No	No	No	No	No	No	No	No	No	No	No	No	Yes	No	No	No	No	No	Yes	No	No	No	Yes	Yes	No	No	No	Yes	No	No	No
96	Post	Male	O Level or GCSE equivalent (Grade D-G)	I live with my partner/spouse	I live in a house/flat which I (or my partner/family) own	I’m unable to work because of my disability or health problems	No	No	No	Yes	I was a taxi driver till '97 though stopped because of all the heavy lifting	Yes	No	No	No	No	No	No	No	No	No	No	No	No	Yes	Yes	No	No	Yes	No	Yes	No	Yes	Yes	Yes	Yes	Yes	Yes	Yes	Yes	Yes	Yes	No	No	No	No	No	No	No
97	Post	Female	O Level or GCSE equivalent (Grade D-G)	I live with my partner/spouse and other family members (e.g. children)	I live in a house/flat which I (or my partner/family) own	I work part time in order to preserve my health/functioning	Yes	No	No	No		No	No	No	No	Yes	Yes	Yes	No	No	No	No	No	No	No	No	No	No	No	No	No	No	No	No	No	No	No	No	No	No	No	No	No	No	No	No	No	No	No
98	Post	Male	No formal qualifications	I live alone	I live in a private rented house/flat	I’m unable to work because of my disability or health problems	No	No	No	Yes		No	No	No	No	Yes	Yes	Yes	Yes	Yes	No	No	No	No	Yes	Yes	Yes	Yes	No	Yes	No	No	No	No	No	No	No	No	No	Yes	No	No	Yes	No	No	Yes	No	No	No
99	Post	Male	A Levels or Highers	I live with my partner/spouse	I live in a house/flat which I (or my partner/family) own	I’m unable to work because of my disability or health problems	Yes	No	No	No		Yes	No	No	No	No	No	No	No	No	No	No	Yes	Yes	Yes	Yes	No	No	Yes	Yes	Yes	Yes	No	No	No	No	No	No	No	No	No	No	No	No	No	Yes	No	No	Yes
100	Online	Female	O Level or GCSE equivalent (Grade D-G)	I live with my partner/spouse	I live in a house/flat which I (or my partner/family) own	I’m unable to work because of my disability or health problems	Yes	No	No	No	-	Yes	No	No	No	No	No	No	No	No	Yes	Yes	No	No	No	No	No	No	No	No	No	No	No	No	No	No	No	No	No	No	No	No	Yes	No	No	No	No	No	No
101	Online	Female	AS Degree in Computer Technology and Business Management/Mortgage Broker	I live my children and grad children	I live in a house/flat which I (or my partner/family) own	I’m unable to work because of my disability or health problems	No	No	No	Yes	I really can't remember a year, it just that the joint pain gradualy became unbearable over the last 10 -15 years which made it impossible to do anything including holding down a job	Yes	No	No	No	No	No	No	No	No	Yes	Yes	No	No	Yes	Yes	No	No	Yes	Yes	No	No	No	No	No	No	No	No	No	No	No	No	Yes	No	No	Yes	No	No	Yes
102	Online	Female	A Levels or Highers	I live with my partner/spouse and other family members (e.g. children)	I live in a house/flat which I (or my partner/family) own	I work part time in order to preserve my health/functioning	No	Yes	No	No	-	No	No	No	Yes	No	No	No	Yes	Yes	No	No	No	No	Yes	Yes	No	No	No	No	No	No	No	No	No	No	No	No	No	No	No	No	No	No	No	No	No	No	No
103	Online	Female	No formal qualifications	I live with my partner/spouse	I live in a house/flat which I (or my partner/family) own	Looking after my grandchildren	No	No	No	Yes	Stopped work in 2011 to look after grandchildren	Yes	No	No	No	No	No	No	No	No	No	No	No	No	No	No	No	No	No	No	No	No	No	No	No	No	No	No	No	No	No	No	No	Yes	No	Yes	No	No	No
104	Online	Male	Degree or higher degree (e.g. MA, PhD)	I live with my partner/spouse	I live in a house/flat which I (or my partner/family) own	I have recently stopped working to concentrate on improving my health and mobility. My employer has offered me contract work, which would allow me to work on my schedule and when I chose to.	No	Yes	Yes	No	I was doing more office based counselling work, which was different from previous jobs, where I was more outreach and community based. - I noticed within a year having an office based job was not helping with my weight, casing more aches and pains and making it more difficult to have a high level of mobility using my manual chair.	No	No	No	Yes	No	No	No	No	No	Yes	Yes	No	No	Yes	Yes	Yes	Yes	No	No	Yes	Yes	No	No	No	No	Yes	Yes	Yes	Yes	No	No	Yes	No	No	No	No	No	No
105	Online	Male	Degree or higher degree (e.g. MA, PhD)	I live with my partner/spouse and other family members (e.g. children)	I live in a house/flat which I (or my partner/family) own	I work part time in order to preserve my health/functioning	Yes	No	No	No	-	No	No	Yes	No	No	No	No	No	No	No	No	No	No	No	No	No	No	No	No	No	No	No	No	No	No	No	No	No	No	No	No	No	Yes	Yes	No	No	No	No
106	Online	Female	O Level or GCSE equivalent (Grade A-C)	I live with my partner/spouse and other family members (e.g. children)	I live in a house/flat which I (or my partner/family) own	I am currently doing I work full-timeI work part-time for family or personal reasons hours per week voluntary work	No	Yes	No	No	-	No	No	No	Yes	No	No	No	No	No	Yes	Yes	No	No	Yes	Yes	No	No	No	No	No	No	No	No	No	No	No	No	No	No	No	No	Yes	Yes	No	Yes	No	No	No
107	Online	Male	Degree or higher degree (e.g. MA, PhD)	I live with my partner/spouse and other family members (e.g. children)	I live in a house/flat which I (or my partner/family) own	I work full-time	Yes	No	No	No	-	No	No	No	No	Yes	Yes	Yes	No	No	No	No	No	No	No	No	No	No	No	No	No	No	No	No	No	No	No	No	No	No	No	No	No	No	No	No	No	No	No
108	Online	Female	Diploma or professional qualification (e.g. Registered Nurse)	I live with a PA	I live in a house/flat which I (or my partner/family) own	I work part-time because of my disability or health problems	No	Yes	No	No	I reduced my hours in 2011, and further in 2014.	No	Yes	Yes	No	No	Yes	Yes	No	No	No	No	No	No	No	No	No	No	Yes	Yes	No	No	No	No	No	No	No	No	No	No	No	No	No	No	No	No	No	No	No
109	Online	Male	ONC/BTEC or NVQ Level 3	I live with my partner/spouse	I live in a house/flat which I (or my partner/family) own	I work full-time	No	No	Yes	No	-	No	No	No	No	Yes	No	No	No	No	No	No	Yes	Yes	No	No	No	No	No	No	No	No	No	No	Yes	Yes	No	No	No	No	No	No	No	Yes	Yes	No	No	No	No
110	Online	Male	A Levels or Highers	I live with my partner/spouse	I live in a house/flat which I (or my partner/family) own	I used to work Full Time, but due to my health deteriorating, had to take Ill Health Retirement.	No	No	No	Yes	-	Yes	No	No	No	No	Yes	Yes	No	No	No	No	No	No	No	No	Yes	Yes	No	No	Yes	Yes	No	No	No	No	Yes	Yes	Yes	Yes	Yes	Yes	No	No	No	Yes	No	No	No
111	Online	Male	Degree or higher degree (e.g. MA, PhD)	I live with my partner/spouse and other family members (e.g. children)	I live in a house/flat which I (or my partner/family) own	I work full-time	Yes	No	No	No	-	No	No	No	No	Yes	Yes	Yes	No	No	No	No	No	No	No	No	No	No	No	No	No	No	No	No	No	No	No	No	No	No	No	No	No	No	No	No	No	No	No
112	Online	Male	Degree or higher degree (e.g. MA, PhD)	I live alone	I live in a house/flat which I (or my partner/family) own	I work part time in order to preserve my health/functioning	No	Yes	Yes	No	Gave up full-time position as IT Manager in 2013. Now take on occasional IT support work and photography jobs..	No	No	No	No	Yes	No	No	No	No	No	Yes	No	No	No	Yes	No	No	No	No	No	No	No	No	No	No	No	No	No	No	No	No	No	Yes	No	Yes	No	No	No
113	Online	Male	A Levels or Highers	I live with my partner/spouse	I live in a house/flat which I (or my partner/family) own	I work full-time	Yes	No	No	No	-	No	No	No	No	Yes	Yes	Yes	No	No	No	No	No	No	No	No	Yes	No	No	No	No	No	No	No	No	No	No	No	No	No	No	No	No	No	No	No	No	No	No
114	Online	Male	BTEC Business Diploma	Both children at university but return on a regular basis	I live in a house/flat which I (or my partner/family) own	Currently on PHI cover (Permanent Health Insurance) via my company which provides I’m not working at the moment but would like to0% of my salary. I have not worked since May I work part-time because of my disability or health problems0I work full-timeI work part-time for family or personal reasons due to deterioration of health and complications following hand surgery.	No	No	No	Yes	2014	Yes	No	No	No	No	No	No	No	No	No	No	Yes	No	No	Yes	No	Yes	No	No	No	No	No	No	No	No	No	No	No	No	No	No	No	No	No	No	No	No	No
115	Post	Male	A Levels or Highers	I live alone	I live in a house/flat which I (or my partner/family) own	I’m not working at the moment but would like to	No	No	Yes	No	2011 - working as a chef in small restaurant 2006 - self employed as computer graphics and all round carpenter 2003 - worked for a company doing computer graphics design for Tee shirts and Vinyls for vehicles	Yes	No	No	No	No	No	No	No	No	No	No	Yes	Yes	No	No	No	No	No	No	No	No	No	No	Yes	Yes	No	No	No	No	No	No	No	Yes	No	Yes	No	No	No
116	Post	Male	No formal qualifications	I live with my partner/spouse	I live in a private rented house/flat	I’m unable to work because of my disability or health problems	Yes	No	No	No		No	No	No	No	Yes	No	No	No	No	No	No	Yes	Yes	Yes	No	No	No	No	No	Yes	Yes	No	No	No	No	No	No	Yes	Yes	Yes	Yes	No	No	No	No	No	Yes	Yes
117	Post	Male	Diploma or professional qualification (e.g. Registered Nurse)	I live alone	I live in a house/flat which I (or my partner/family) own	I work full-time	Yes	No	No	No		No	No	No	No	Yes	No	No	No	No	No	No	No	No	Yes	Yes	No	No	No	No	No	No	No	Yes	Yes	No	Yes	Yes	No	No	Yes	No	No	No	No	No	No	No	Yes
118	Post	Male	O Level or GCSE equivalent (Grade A-C)	I live alone	I live in a house/flat which I (or my partner/family) own	I work part-time because of my disability or health problems	No	Yes	No	No		No	No	No	Yes		No	No	No	No	No	Yes	Yes	No	Yes	Yes	No	No	No	No	No	No	No	No	No	No	No	No	No	No	No	No	No	No	No	No	No	No	No
119	Post	Female	A Levels or Highers	I live with another family member (e.g. parent or sibling)	I live in a house/flat which I (or my partner/family) own	I’m unable to work because of my disability or health problems	Yes	No	No	No		Yes	No	No	No	No	No	No	No	Yes	Yes	No	No	No	Yes	Yes	No	No	No	No	No	No	No	No	No	No	No	No	No	No	No	No	No	No	No	No	No	No	No
120	Post	Male	Degree or higher degree (e.g. MA, PhD)	I live alone	I live in a house/flat which I (or my partner/family) own	worked full time for I work part-time because of my disability or health problemsI’ve chosen not to work for family or personal reasons years, took early retirement and established a planning consultancy business, but not fit.	Yes	No	No	No		No	No	No	No	Yes	No	No	No	No	Yes	Yes	No	No	Yes	Yes	No	No	No	Yes	No	No	No	No	No	No	No	No	Yes	Yes	No	No	Yes	No	No	No	No	No	No
121	Post	Male	No formal qualifications	I live alone	I live in a house/flat which I (or my partner/family) own	I’m unable to work because of my disability or health problems	Yes	No	No	No		Yes	No	No	No	No	No	No	No	No	No	No	No	No	No	No	No	No	No	No	No	No	No	No	No	No	No	No	No	No	No	No	No	Yes	No	Yes	No	No	No
122	Post	Female	A Levels or Highers	I live alone	I live in a house/flat which I (or my partner/family) own	I work part-time for family or personal reasons	No	No	Yes	No		No	No	No	Yes	No	Yes	Yes	No	No	No	No	No	No	No	No	No	No	No	No	No	No	No	No	No	No	No	No	No	No	No	No	Yes	No	No	No	No	No	No
123	Post	Female	O Level or GCSE equivalent (Grade A-C)	I live with my partner/spouse	I live in a house/flat which I (or my partner/family) own	I work part-time because of my disability or health problems	Yes	No	No	No		No	No	No	No	Yes	No	No	No	No	No	No	No	No	No	No	No	No	No	No	No	No	No	No	No	No	No	No	No	No	No	No	No	Yes	No	Yes	No	No	No
124	Post	Male	O Level or GCSE equivalent (Grade A-C)	I live with another family member (e.g. parent or sibling)	I live in a house/flat which I (or my partner/family) own	I have chosen not to work in order to preserve my health/functioning	No	No	No	Yes		Yes	No	No	No	No	No	No	Yes	Yes	No	No	No	No	Yes	Yes	Yes	Yes	No	No	No	No	No	No	No	No	No	No	No	No	No	No	No	No	No	No	No	Yes	No
125	Post	Female	Diploma or professional qualification (e.g. Registered Nurse)	I live with another family member (e.g. parent or sibling)	I live in a house/flat which I (or my partner/family) own	I’m unable to work because of my disability or health problems	Yes	No	No	No		Yes	No	No	No	No	No	No	No	No	Yes	Yes	No	No	Yes	Yes	Yes	Yes	No	No	No	No	No	No	No	No	No	No	No	No	No	No	Yes	No	No	No	No	No	No
126	Post	Female	O Level or GCSE equivalent (Grade D-G)	I live with my partner/spouse	I live in a house/flat which I (or my partner/family) own	I’m unable to work because of my disability or health problems	No	No	No	Yes	my health has continued to decline. Can't remember what year but more than 15 years	Yes	No	No	No	No	No	No	Yes	Yes	No	No	No	No	Yes	Yes	Yes	No	No	No	No	No	No	No	Yes	Yes	No	No	No	No	No	No	No	No	No	No	No	No	No
127	Post	Female	No formal qualifications	I live with my partner/spouse	I live in a house/flat which I (or my partner/family) own	I have chosen not to work in order to preserve my health/functioning	No	No	No	Yes		Yes	No	No	No	No	No	No	No	No	No	No	No	No	No	No	No	No	No	No	No	No	No	No	No	No	No	No	No	No	No	No	No	Yes	Yes	No	No	Yes	No
128	Post	Male	City & Guilds qualifications	I live with my partner/spouse and other family members (e.g. children)	I live in a house/flat which I (or my partner/family) own	I’m unable to work because of my disability or health problems	No	No	No	Yes	2000	Yes	No	No	No	No	No	No	No	No	Yes	Yes	No	No	Yes	Yes	No	No	No	Yes	Yes	No	Yes	No	No	No	Yes	No	Yes	No	Yes	No	Yes	No	No	Yes	No	No	No
129	Post	Female	Degree or higher degree (e.g. MA, PhD)	I live with my partner/spouse	I live in a house/flat which I (or my partner/family) own	I work part-time because of my disability or health problems	No	Yes	No	No		No	Yes	No	No	No	No	No	Yes	Yes	No	No	No	No	Yes	Yes	No	No	No	No	No	No	No	No	Yes	Yes	No	No	No	No	No	No	No	No	No	No	No	No	No
130	Post	Female	O Level or GCSE equivalent (Grade A-C)	I live with my partner/spouse	I live in a house/flat which I (or my partner/family) own	I have chosen not to work in order to preserve my health/functioning	No	No	No	Yes							No	No	No	No	Yes	Yes	No	No	Yes	Yes	No	No	No	No	No	No	No	No	Yes	Yes	No	No	No	No	No	No	No	No	No	Yes	No	No	No
131	Post	Male	HNC/HND or NVQ Level 4	I live with my partner/spouse and other family members (e.g. children)	I live in a house/flat which I (or my partner/family) own	I work full-time	Yes	No	No	No	n	No	Yes	No	No	No	No	No	No	No	No	No	Yes	Yes	Yes	Yes	No	No	No	No	No	No	No	No	Yes	Yes	No	No	No	No	No	No	No	No	No	No	No	No	No
132	Post	Female	Degree or higher degree (e.g. MA, PhD)	I live with my partner/spouse	I live in a house/flat which I (or my partner/family) own	I’m unable to work because of my disability or health problems	Yes	No	No	No		Yes	No	No	No	No	Yes	Yes	No	No	No	No	No	No	No	No	No	No	No	No	No	No	No	No	No	No	No	No	No	No	No	No	Yes	No	No	No	No	No	No
133	Post	Female	No formal qualifications	I live with another family member (e.g. parent or sibling)	I live in a house/flat which I (or my partner/family) own	I’m unable to work because of my disability or health problems	Yes	No	No	No							Yes	No	No	Yes	No	No	No	No	Yes	Yes	Yes	Yes	No	Yes	No	Yes	No	No	Yes	No	Yes	No	No	Yes	Yes	No	Yes	Yes	No	Yes	No	Yes	No
134	Post		O Level or GCSE equivalent (Grade A-C)	I live alone	I live in a house/flat which I (or my partner/family) own	I’m unable to work because of my disability or health problems	No	No	No	Yes		Yes	No	No	No	No	No	No	No	No	No	No	No	No	No	No	No	No	No	Yes	No	No	No	No	No	No	Yes	No	No	No	Yes	No	No	No	No	Yes	No	No	No
135	Post	Male	O Level or GCSE equivalent (Grade A-C)	I live with my partner/spouse and other family members (e.g. children)		I’m unable to work because of my disability or health problems	No	No	No	Yes	2004						No	No	Yes	No	No	Yes	No	No	Yes	Yes	Yes	Yes	No	No	No	No	No	No	No	No	No	No	No	No	No	No	No	No	No	No	No	No	No
136	Post	Female	O Level or GCSE equivalent (Grade D-G)	I live with my partner/spouse		I’m not working at the moment but would like to	Yes	No	No	No							No	No	Yes	Yes	No	No	No	No	No	No	No	No	No	No	No	No	No	No	Yes	Yes	No	No	No	No	No	No	No	No	No	Yes	No	No	No
137	Post	Male	No formal qualifications	I live with my partner/spouse and other family members (e.g. children)	I live in a house/flat which I (or my partner/family) own	I work part time in order to preserve my health/functioning	No	Yes	No	No	reduced my working hours in 2014	No	No	No	Yes	No	Yes	No	No	Yes	No	No	No	No	No	Yes	Yes	Yes	No	No	No	No	No	No	Yes	Yes	No	No	No	No	No	No	No	No	No	No	No	No	No
138	Post	Male	A Levels or Highers	I live with another family member (e.g. parent or sibling)	I live in a house/flat which I (or my partner/family) own	I work full-time	Yes	No	No	No		No	Yes	Yes	No	No	No	No	No	No	No	No	No	No	No	No	No	No	No	No	No	No	No	No	No	No	No	No	No	No	No	No	No	Yes	No	Yes	No	Yes	Yes
139	Post	Female	O Level or GCSE equivalent (Grade A-C)	I live with my partner/spouse and other family members (e.g. children)	I live in a house/flat which I (or my partner/family) own	I’m unable to work because of my disability or health problems	No	Yes	No	Yes	2014	Yes	No	No	No	No	No	No	Yes	Yes	No	No	No	No	Yes	Yes	Yes	Yes	No	No	No	No	No	No	No	No	No	No	No	No	No	No	No	No	No	No	No	No	No
140	Post	Male	No formal qualifications	I live with my partner/spouse and other family members (e.g. children)	5	I’m unable to work because of my disability or health problems	Yes	No	No	No		Yes	No	No	No	No	No	No	No	No	No	No	Yes	Yes	No	No	No	No	No	No	No	No	No	No	Yes	Yes	No	No	Yes	Yes	Yes	Yes	Yes	Yes	No	Yes	No	Yes	No
141	Post	Female	Cos Certificate of Office studies at College	I live with my partner/spouse	I live in a house/flat which I (or my partner/family) own	I have chosen not to work in order to preserve my health/functioning	Yes	No	No	No		Yes	No	No	No	No	No	No	Yes	No	No	Yes	No	No	Yes	Yes	Yes	No	No	No	No	No	No	No	No	No	No	No	No	No	No	No	No	No	No	No	No	No	No
142	Post	Male	O Level or GCSE equivalent (Grade A-C)	I live alone	I live in a house/flat which I (or my partner/family) own	I’m unable to work because of my disability or health problems	No	No	No	Yes	1989	Yes	No	No	No	No	No	No	Yes	Yes	No	No	No	No	Yes	Yes	No	No	No	No	No	No	No	No	No	No	No	No	No	No	No	No	Yes	No	No	No	No	No	No
143	phone	Male	O Level or GCSE equivalent (Grade A-C)	I live with another family member (e.g. parent or sibling)	I live in a house/flat which I (or my partner/family) own	I’m unable to work because of my disability or health problems	Yes	No	No	No	was taxi driver, gave up 1997	Yes	No	No	No	No	No	No	No	No	No	No	No	No	No	No	No	No	No	No	No	No	No	No	No	No	No	No	No	No	No	No	No	Yes	No	Yes	No	Yes	No
144	Post	Male	No formal qualifications		I live in a house/flat which I (or my partner/family) own	I have chosen not to work in order to preserve my health/functioning	No	No	No	Yes		Yes	No	No	No	No	No	No	No	No	No	No	No	No	Yes	Yes	No	No	No	No	No	No	No	No	No	No	No	No	No	No	No	No	No	No	No	No	No	No	No
145	Post	Female	O Level or GCSE equivalent (Grade A-C)	I live with another family member (e.g. parent or sibling)	I live in a house/flat which I (or my partner/family) own	I’m unable to work because of my disability or health problems	Yes	No	No	No		Yes	No	No	No	No	No	No	Yes	Yes	No	No	No	No	Yes	Yes	No	No	No	No	No	No	No	No	No	No	No	No	No	No	No	No	No	No	No	No	No	Yes	No
146	Post	Female	A Levels or Highers	I live with my partner/spouse	I live in a house/flat which I (or my partner/family) own	I’m unable to work because of my disability or health problems	No	No	No	Yes	2000 due to kidney transplant	Yes	No	No	No	No	Yes	Yes	No	No	No	No	No	No	No	No	No	No	Yes	Yes	No	No	No	No	No	No	No	No	No	No	No	No	No	No	No	No	No	No	No
147	Post	Male	HNC/HND or NVQ Level 4	I live with my partner/spouse	I live in a house/flat which I (or my partner/family) own	I have chosen not to work in order to preserve my health/functioning	No	No	No	Yes	2013	Yes	No	No	No	No	No	No	Yes	Yes	No	No	No	No	No	No	No	No	No	No	No	No	No	No	No	No	No	No	No	No	Yes	No	No	No	No	Yes	No	No	No
148	Post	Female	Diploma or professional qualification (e.g. Registered Nurse)	I live with my partner/spouse	I live in a house/flat which I (or my partner/family) own	I’m unable to work because of my disability or health problems	No	No	No	Yes	2013 - I worked as a podiatrist in NHS and private practice. Ceased NHS work in 2010. continued in private practice until retireing altogether in2013. main reason loss of hand dexterity and strength and also hip, back and shoulder pain	Yes	No	No	No	No	No	No	No	No	No	No	Yes	Yes	Yes	Yes	Yes	Yes	No	No	No	No	No	No	Yes	Yes	No	No	No	Yes	No	No	No	No	No	Yes	No	No	No
149	Post	Female	Diploma or professional qualification (e.g. Registered Nurse)	I live with my partner/spouse	I live in a house/flat which I (or my partner/family) own	I’m unable to work because of my disability or health problems	No	No	No	Yes	medically retired	Yes	No	No	No	No	No	No	No	No	No	No	No	No	Yes	No	No	Yes	Yes	No	No	No	No	Yes	No	No	Yes	Yes	Yes	No	No	No	Yes	No	No	Yes	No	No	No
150	Post	Male	No formal qualifications	I live with my partner/spouse	I live in a house/flat which I (or my partner/family) own	I’m unable to work because of my disability or health problems	No	No	No	Yes		No	No	No	No	Yes	No	No	No	Yes	No	No	Yes	No	No	No	No	No	No	No	No	No	No	No	No	No	No	No	No	No	No	No	No	No	No	No	No	No	Yes
151	Post	Female	No formal qualifications	home for the mentally handicapped	I live in a residential car home	I’m unable to work because of my disability or health problems	Yes	No	No	No		Yes	No	No	No	No	No	No	Yes	No	No	Yes	No	No	Yes	Yes	Yes	No	No	No	No	No	No	Yes	No	No	No	No	No	No	No	No	No	Yes	Yes	No	No	Yes	No
152	Post	Male	No formal qualifications	currently homeless in the UK	I have a private house in France	I’m unable to work because of my disability or health problems	No	No	No	Yes		Yes	No	No	No	No	Yes	Yes	No	No	No	No	No	No	No	No	No	No	No	No	No	No	No	No	No	No	No	No	No	No	No	No	No	No	No	No	No	No	No
153	Post	Female	Diploma or professional qualification (e.g. Registered Nurse)	I live alone	I live in a house/flat which I (or my partner/family) own	I’m unable to work because of my disability or health problems	Yes	No	No	No		Yes	No	No	No	No	No	No	No	No	No	No	Yes	Yes	Yes	Yes	No	No	No	No	No	No	No	No	No	No	No	No	No	No	No	No	No	Yes	No	No	No	Yes	No
154	Post	Male	No formal qualifications	I live alone	I live in a house/flat which I (or my partner/family) own	I’m unable to work because of my disability or health problems	No	No	No	Yes		Yes	No	No	No	No	Yes	Yes	Yes	Yes	No	No	No	No	Yes	Yes	Yes	Yes	No	No	No	No	No	No	Yes	Yes	No	No	No	No	No	No	No	No	No	No	No	No	No
155	Post	Male	No formal qualifications	I live with my partner/spouse	I live in a house/flat which I (or my partner/family) own	I’m unable to work because of my disability or health problems	No	No	No	Yes							No	No	No	No	No	No	No	No	Yes	Yes	No	No	No	No	No	No	Yes	Yes	No	No	No	No	No	No	No	No	No	No	No	No	No	No	No
156	Post	Female	O Level or GCSE equivalent (Grade A-C)	I live alone	I live in a housing association or local authority house/flat	I’m unable to work because of my disability or health problems	No	No	No	Yes	2012	Yes	No	No	No	No	No	No	No	No	No	No	No	No	Yes	Yes	No	No	No	No	No	No	No	No	No	No	No	No	No	No	No	No	No	No	No	Yes	No	No	No
157	Post	Male	ONC/BTEC or NVQ Level 3	I live with my partner/spouse	I live in a house/flat which I (or my partner/family) own	I work part-time for family or personal reasons	No	Yes	No	No		No	No	Yes	No	No	No	No	No	No	No	No	No	No	No	No	No	No	No	No	No	No	No	No	No	No	No	No	No	No	No	No	No	Yes	No	Yes	No	Yes	No
158	Post	Male	O Level or GCSE equivalent (Grade A-C)	I live with my partner/spouse and other family members (e.g. children)	I live in a house/flat which I (or my partner/family) own	I’m unable to work because of my disability or health problems	Yes	No	No	No	n	Yes	No	No	No	No	Yes	Yes	Yes	Yes	No	No	No	No	Yes	Yes	Yes	Yes	Yes	Yes	Yes	Yes	No	No	No	No	Yes	Yes	Yes	Yes	Yes	Yes	Yes	No	No	Yes	No	Yes	No
159	Post	Male	A Levels or Highers	I live with my partner/spouse	I live in a house/flat which I (or my partner/family) own	I’m unable to work because of my disability or health problems	No	No	No	Yes		Yes	No	No	No	No	Yes	Yes	Yes	Yes	No	No	No	No	Yes	Yes	Yes	Yes	No	No	No	No	No	No	No	No	No	No	No	No	No	No	No	No	No	No	No	No	No
160	Post	Male	No formal qualifications	I live with my partner/spouse	I live in a house/flat which I (or my partner/family) own	I’m unable to work because of my disability or health problems	Yes	No	No	No		Yes	No	No	No	No	No	No	Yes	No	No	Yes	No	No	No	No	No	No	No	No	No	No	No	No	No	No	No	No	No	No	No	No	No	No	No	Yes	No	No	No
161	Post	Female	O Level or GCSE equivalent (Grade A-C)	I live with my partner/spouse	I live in a house/flat which I (or my partner/family) own	I work part time in order to preserve my health/functioning	No	No	Yes	No	can no longer do admin work and type long hours on computer - back would hurt	No	No	No	No	Yes	No	No	Yes	Yes	No	No	No	No	Yes	Yes	Yes	Yes	No	No	No	No	No	No	Yes	Yes	No	No	No	No	No	No	No	No	Yes	Yes	No	No	No
162	Post	Male	O Level or GCSE equivalent (Grade A-C)	I live alone	I live in a house/flat which I (or my partner/family) own	I’m unable to work because of my disability or health problems	Yes	No	No	No		Yes	No	No	No	No	No	No	Yes	Yes	No	No	No	No	Yes	Yes	No	No	No	No	No	No	No	No	Yes	Yes	No	No	No	No	No	No	Yes	No	No	No	No	No	No
163	Post	Female	CSEs	I live with my partner/spouse and other family members (e.g. children)	I live in a house/flat which I (or my partner/family) own	I work full-time	No	Yes	No	No		No	Yes	No	No	No	Yes	No	No	No	No	No	No	No	No	No	No	No	No	No	No	No	No	No	No	No	No	No	No	No	No	No	Yes	No	No	No	No	No	No
164	Post	Female	A Levels or Highers	I live with my partner/spouse and other family members (e.g. children)	I live in a house/flat which I (or my partner/family) own	I have chosen not to work in order to preserve my health/functioning	No	No	No	Yes	I cut my hours from full time to part time and then in May 2014 I gave up altogether	Yes	No	No	No	No	No	No	No	No	No	No	No	No	No	No	No	No	No	No	No	No	No	No	No	No	No	No	No	No	No	No	No	Yes	No	Yes	No	No	No
165	Post	Female	O Level or GCSE equivalent (Grade A-C)	I live with my partner/spouse	I live in a house/flat which I (or my partner/family) own	I’m unable to work because of my disability or health problems	No	No	No	No		Yes	No	No	No	No	Yes	Yes	No	No	No	No	No	No	No	No	No	No	No	No	No	No	No	No	No	No	No	No	No	No	No	No	Yes	No	No	No	No	No	Yes
166	Post	Female	ONC/BTEC or NVQ Level 3	I live alone	I live in a private rented house/flat	I work full-time	No	Yes	No	No	I left work for a bit due to ill health but could not survive on benefit money and had to go back to full time work	No	No	No	Yes	No	No	No	No	No	Yes	No	No	Yes	Yes	No	Yes	No	No	No	No	No	No	No	Yes	Yes	No	No	Yes	No	No	No	Yes	No	No	Yes	No	No	Yes
167	Post	Female	ONC/BTEC or NVQ Level 3	I live with another family member (e.g. parent or sibling)	I live in a house/flat which I (or my partner/family) own	I work part time in order to preserve my health/functioning	No	Yes	No	No	2015	No	No	No	Yes	No	Yes	Yes	No	No	No	No	No	No	No	No	No	No	No	No	No	No	No	No	No	No	No	No	No	No	No	No	No	No	No	No	No	No	No
168	Post	Female	O Level or GCSE equivalent (Grade A-C)	I live with another family member (e.g. parent or sibling)	I live in a house/flat which I (or my partner/family) own	I work part time in order to preserve my health/functioning	No	Yes	No	No	2012	No	No	No	No	Yes	No	No	No	No	No	No	No	No	Yes	Yes	No	No	No	No	Yes	Yes	No	No	No	No	Yes	Yes	No	No	No	No	Yes	No	No	Yes	No	No	No
169	Post	Male	A Levels or Highers	I live with another family member (e.g. parent or sibling)	I live in a house/flat which I (or my partner/family) own	I have chosen not to work in order to preserve my health/functioning	No	No	No	Yes	2002	Yes	No	No	No	No	No	No	No	No	Yes	Yes	No	No	Yes	Yes	No	No	No	No	Yes	No	No	No	No	No	No	Yes	Yes	Yes	No	No	No	No	No	No	No	No	No
170	Post	Male	O Level or GCSE equivalent (Grade A-C)	I live with my partner/spouse and other family members (e.g. children)	I live in a house/flat which I (or my partner/family) own	I’m unable to work because of my disability or health problems	No	No	No	Yes		Yes	No	No	No	No	No	No	No	No	No	No	No	No	Yes	No	No	No	No	No	Yes	Yes	No	No	No	No	No	No	No	No	No	No	No	No	No	No	No	No	No
171	Post	Female	O Level or GCSE equivalent (Grade A-C)	I live with my partner/spouse and other family members (e.g. children)	I live in a house/flat which I (or my partner/family) own	I’m unable to work because of my disability or health problems	No	No	No	Yes	stopped work after the birth of 2nd child (1995). Child has disabilities as well, too much to cope with alongside my own disabilties	Yes	No	No	No	No	No	No	Yes	Yes	No	No	No	No	Yes	Yes	No	No	No	No	No	No	No	No	No	No	No	No	No	No	No	No	No	No	No	No	No	No	No
172	Post	Female	Degree or higher degree (e.g. MA, PhD)	I live with my partner/spouse	I live in a house/flat which I (or my partner/family) own	I’m unable to work because of my disability or health problems	No	No	No	Yes		Yes	No	No	No	No	No	No	No	No	Yes	Yes	No	No	Yes	Yes	Yes	No	No	No	No	No	No	No	No	No	No	No	No	No	No	No	No	No	No	No	No	No	No
173	Post	Female	No formal qualifications	I live with another family member (e.g. parent or sibling)	I live in a house/flat which I (or my partner/family) own	I’m unable to work because of my disability or health problems	Yes	No	No	No		Yes	No	No	No	No	No	No	Yes	Yes	No	No	No	No	Yes	Yes	Yes	Yes	No	No	No	No	No	No	No	No	No	No	No	No	No	No	Yes	Yes	Yes	No	No	No	No
174	Post	Female	O Level or GCSE equivalent (Grade A-C)	I live with my partner/spouse	I live in a house/flat which I (or my partner/family) own	I’m unable to work because of my disability or health problems	No	No	No	Yes		Yes	No	No	No	No	No	No	Yes	Yes	No	No	No	No	Yes	Yes	No	No	Yes	Yes	No	No	No	No	No	No	Yes	Yes	Yes	Yes	Yes	Yes	No	No	No	Yes	No	No	No
175	Post	Female	No formal qualifications	I live with my partner/spouse and other family members (e.g. children)	I live in a house/flat which I (or my partner/family) own	I’m unable to work because of my disability or health problems	Yes	No	No	No		Yes	No	No	No	No	Yes	Yes	No	No	No	No	No	No	No	No	No	No	No	No	No	No	No	No	No	No	No	No	No	No	No	No	Yes	No	No	No	No	No	No
176	Post	Female	Degree or higher degree (e.g. MA, PhD)	I live alone	I live in a house/flat which I (or my partner/family) own	I have chosen not to work in order to preserve my health/functioning	No	Yes	Yes	Yes	1999 to2006 - education, 2007/8 - employment temp, 2008/9 - education, 2009/13 - vol work, 2014 - retired	Yes	No	No	No	No	No	No	No	No	Yes	Yes	No	No	Yes	Yes	Yes	Yes	No	No	No	No	No	No	Yes	Yes	No	No	No	No	No	No	Yes	No	No	Yes	No	No	No
177	Post	Male	No formal qualifications	I live alone	I live in a house/flat which I (or my partner/family) own	I’m unable to work because of my disability or health problems	No	No	No	Yes		Yes	No	No	No	No	No	No	No	No	No	No	No	No	No	No	No	No	No	No	No	No	No	No	No	No	No	No	No	No	No	No	No	Yes	Yes	No	No	No	No
178	Post	Male	ONC/BTEC or NVQ Level 3	I live with my partner/spouse	I live in a house/flat which I (or my partner/family) own	I’ve chosen not to work for family or personal reasons	No	No	No	Yes	2014	Yes	No	No	No	No	No	No	No	No	Yes	Yes	No	No	Yes	Yes	No	No	No	No	No	No	No	No	No	No	No	No	No	No	No	No	No	No	No	No	No	No	No
179	Post	Female	A Levels or Highers	I live with another family member (e.g. parent or sibling)	I live in a house/flat which I (or my partner/family) own	I’m unable to work because of my disability or health problems	No	No	No	Yes		Yes	No	No	No	No	No	No	No	No	Yes	Yes	No	No	Yes	Yes	Yes	Yes	No	No	No	No	No	No	No	No	No	No	No	No	No	No	Yes	No	No	No	No	No	No
180	Post	Female	Degree or higher degree (e.g. MA, PhD)	I live with my partner/spouse and other family members (e.g. children)	I live in a house/flat which I (or my partner/family) own	I work part-time because of my disability or health problems	No	Yes	No	No	gradually reducing hours due to health. Reduced by 5 hours 2012, and 10hours in 2015	No	No	No	Yes	No	No	No	No	No	Yes	Yes	No	No	Yes	Yes	No	No	No	No	Yes	No	No	No	No	No	No	No	Yes	Yes	Yes	Yes	Yes	No	No	No	No	No	No
181	Post	Female	O Level or GCSE equivalent (Grade A-C)	I live with my partner/spouse and other family members (e.g. children)	I live in a house/flat which I (or my partner/family) own	I have chosen not to work in order to preserve my health/functioning	No	No	No	Yes	2011	Yes	No	No	No	No	No	No	No	No	Yes	No	No	No	No	No	No	No	No	No	No	No	No	No	No	No	No	No	No	No	No	No	No	No	No	No	No	No	No
182	Post	Male	A Levels or Highers	I live alone	I live in a house/flat which I (or my partner/family) own	I have chosen not to work in order to preserve my health/functioning	No	Yes	No	No	I reduced my working hours from 36 to 30 approx 3 years before I left emplyment in November 2013	Yes	No	No	No	No	No	No	No	No	No	Yes	No	No	No	Yes	No	No	No	No	No	No	No	No	No	No	No	No	No	No	No	No	No	No	No	No	No	No	No
183	Post	Female	Diploma or professional qualification (e.g. Registered Nurse)	I live with my partner/spouse and other family members (e.g. children)	I live in a house/flat which I (or my partner/family) own	I have chosen not to work in order to preserve my health/functioning	No	No	No	Yes	2011 I was forced to make a difficult decision to stop working due to continued failing health	Yes	No	No	No	No	No	No	No	No	No	No	Yes	Yes	No	No	No	No	No	No	Yes	Yes	No	No	No	No	No	No	Yes	Yes	Yes	Yes	Yes	No	No	Yes	No	No	No
184	Post	Female	No formal qualifications	I live with my partner/spouse	I live in a house/flat which I (or my partner/family) own	I have chosen not to work in order to preserve my health/functioning	No	No	No	Yes	2005	Yes	No	No	No	No	No	No	No	No	Yes	Yes	No	No	Yes	Yes	No	No	No	No	No	No	No	No	No	No	No	No	No	No	No	No	No	No	No	No	No	No	No
185	Post	Female	Degree or higher degree (e.g. MA, PhD)	I live with my partner/spouse and other family members (e.g. children)	I live in a house/flat which I (or my partner/family) own	I’m unable to work because of my disability or health problems	Yes	No	No	No	n	Yes	No	No	No	No	No	No	Yes	Yes	No	No	No	No	Yes	Yes	Yes	Yes	No	No	No	No	No	No	Yes	Yes	No	No	No	No	No	No	No	No	No	No	No	No	No
186	Post	Male	Diploma or professional qualification (e.g. Registered Nurse)	I live with my partner/spouse and other family members (e.g. children)	I live in a house/flat which I (or my partner/family) own	I work full-time	Yes	No	No	No		No	No	No	No	Yes	No	No	No	No	No	No	Yes	Yes	No	No	No	No	No	No	No	No	No	No	Yes	Yes	No	No	No	No	No	No	No	Yes	Yes	No	No	No	No
187	Post	Male	No formal qualifications	I live with another family member (e.g. parent or sibling)	I live in a housing association or local authority house/flat	I’m unable to work because of my disability or health problems	Yes	No	No	No		Yes	No	No	No	No	No	No	Yes	Yes	No	No	No	No	Yes	Yes	Yes	Yes	No	No	No	No	No	No	No	No	No	No	No	No	No	No	No	No	No	No	No	No	Yes
188	Post	Male	Whole host listed which are not in the main list	I live alone	I live in a house/flat which I (or my partner/family) own	I’m not working at the moment but would like to	No	No	No	Yes		Yes	No	No	No	No	No	No	No	No	Yes	Yes	No	No	Yes	Yes	No	Yes	No	No	Yes	Yes	No	No	No	No	Yes	Yes	No	No	No	No	No	No	No	No	No	No	No
189	Post	Male	Diploma or professional qualification (e.g. Registered Nurse)	I live with my partner/spouse and other family members (e.g. children)	I live in a house/flat which I (or my partner/family) own	I work full-time	Yes	No	No	No		No	No	No	No	Yes	No	No	No	No	Yes	No	No	Yes	Yes	Yes	Yes	No	No	No	No	No	No	No	Yes	Yes	No	No	No	No	No	No	No	No	No	No	No	No	No
190	Post	Male	O Level or GCSE equivalent (Grade A-C)	I live with my partner/spouse	I live in a housing association or local authority house/flat	I have chosen not to work in order to preserve my health/functioning	No	No	No	Yes		Yes	No	No	No	No	Yes	No	No	No	No	No	No	Yes	No	No	No	Yes	No	No	No	No	No	No	Yes	Yes	No	No	No	No	No	No	Yes	No	No	No	No	No	No
191	Post	Female		I live with my partner/spouse and other family members (e.g. children)	I live in a house/flat which I (or my partner/family) own	I work part time in order to preserve my health/functioning	No	Yes	No	No							No	No	Yes	No	No	No	No	Yes	No	Yes	No	Yes	No	No	No	No	No	No	No	No	No	No	No	No	No	No	No	No	No	No	No	No	No
192	Post	Female	Degree or higher degree (e.g. MA, PhD)	I live alone	I live in a house/flat which I (or my partner/family) own	I work part time in order to preserve my health/functioning	No	Yes	No	No	I reduced my hours from 220 to 16 in 2011 because I couldn't manage everything	No	No	No	Yes	No	No	No	No	No	No	No	No	Yes	Yes	No	No	No	No	No	No	No	No	No	No	No	No	No	No	No	No	No	No	No	No	No	No	No	No
193	Post	Female	O Level or GCSE equivalent (Grade A-C)	I live with my partner/spouse and other family members (e.g. children)	I live in a house/flat which I (or my partner/family) own	I’m unable to work because of my disability or health problems	Yes	No	No	No		Yes	No	No	No	No	No	No	No	No	No	No	No	No	No	No	No	No	Yes	Yes	No	No	No	No	No	No	No	No	No	No	No	No	No	No	No	Yes	No	No	No
194	Post	Female	Degree or higher degree (e.g. MA, PhD)	I live alone	I live in a house/flat which I (or my partner/family) own	I’m unable to work because of my disability or health problems	No	No	No	Yes	2009	Yes	No	No	No	No	No	No	No	No	No	Yes	Yes	No	Yes	Yes	Yes	Yes	No	No	No	No	No	No	No	No	No	No	No	No	No	No	No	No	No	No	No	No	No
195	Post	Male	Diploma or professional qualification (e.g. Registered Nurse)	I live with my partner/spouse and other family members (e.g. children)	I live in a house/flat which I (or my partner/family) own	I work full-time	No	No	Yes	No	Q7 - I generally need another person with me at work not as some tasks are becoming too much for me to do 'alone'. Q8 - I am trying to change my type of work from manual based to more academic as tasks are increasingly more difficult. This has been prevalent in last 4 years	No	Yes	Yes	possiblYes	No	No	No	No	No	Yes	Yes	No	No	Yes	Yes	Yes	Yes	No	No	No	No	No	No	No	No	No	No	No	No	No	No	No	Yes	No	Yes	No	No	No
196	Post	Male	No formal qualifications	I live with my partner/spouse	I live in a house/flat which I (or my partner/family) own	I’m not working at the moment but would like to	No	No	No	Yes	I was in full time employment from 1997 to 2012 . I then started part time work as 15 years of permanent nights 12 hour shifts was affecting my health	Yes	No	No	No	No	No	Yes	No	No	No	No	No	No	No	No	No	No	No	No	No	No	No	No	No	No	No	No	No	No	No	No	No	No	No	No	No	No	No
197	Post	Male	No formal qualifications	I live with my partner/spouse and other family members (e.g. children)	I live in a house/flat which I (or my partner/family) own	I’m unable to work because of my disability or health problems	No	No	No	Yes		Yes	No	No	No	No	No	No	Yes	Yes	No	No	No	No	No	No	No	No	No	No	No	No	No	No	No	No	No	No	No	No	No	No	No	No	No	No	No	No	No
198	Post	Male	No formal qualifications	I live alone	I live in a house/flat which I (or my partner/family) own	I’m unable to work because of my disability or health problems	Yes	No	No	No		Yes	No	No	No	No	No	No	No	No	No	No	No	No	Yes	Yes	No	No	Yes	Yes	No	No	No	No	No	No	Yes	No	No	No	No	No	No	No	No	No	No	No	No
199	Post	Male	HNC/HND or NVQ Level 4	I live with my partner/spouse	I live in a house/flat which I (or my partner/family) own	I have chosen not to work in order to preserve my health/functioning	No	No	No	Yes	2013-02-01	Yes	No	No	No	No	No	No	No	No	Yes	Yes	No	No	Yes	Yes	No	No	No	No	No	No	No	No	No	No	No	No	No	No	No	No	No	No	No	No	No	No	No
200	Post	Male	A Levels or Highers	I live alone	I live in a house/flat which I (or my partner/family) own	Taken early retirement by choice. None of the above apply.	No	No	No	Yes	retired in 2010	Yes	No	No	No	No	No	No	No	No	No	No	No	No	No	No	No	No	No	No	No	No	No	No	No	No	No	No	No	No	No	No	No	Yes	No	Yes	No	No	No
201	Post	Female	book keeping	I live with my partner/spouse and other family members (e.g. children)	I live in a house/flat which I (or my partner/family) own	I’m unable to work because of my disability or health problems	No	No	No	Yes	stopped workign year 2013 du my health problems and commitments at home	Yes	No	No	No	No	No	No	No	No	No	No	No	No	No	No	No	No	No	No	No	No	No	No	No	No	No	No	No	No	No	No	No	Yes	No	Yes	No	No	No
202	Post	Male	O Level or GCSE equivalent (Grade A-C)	I live with my partner/spouse and other family members (e.g. children)	I live in a house/flat which I (or my partner/family) own	I work part-time for family or personal reasons	Yes	Yes	Yes	No	in 2011 we sold one family business . I am now an area agent for simicair products	No	No	No	No	Yes	No	No	No	No	Yes	Yes	No	No	Yes	Yes	No	No	No	No	No	No	No	No	No	No	No	No	No	No	No	No	Yes	No	No	No	No	No	No
203	Post	Male	ONC/BTEC or NVQ Level 3	I live with my partner/spouse	I live in a house/flat which I (or my partner/family) own	I’m unable to work because of my disability or health problems	No	No	No	Yes		Yes	No	No	No	No	Yes	Yes	No	No	No	No	No	No	No	No	No	No	Yes	Yes	No	No	No	No	No	No	Yes	Yes	No	No	No	No	No	No	No	No	No	No	No
204	Post	Male	city and guilds	I live alone	I live in a private rented house/flat	I’m unable to work because of my disability or health problems	No	No	No	Yes	april 24 2015	Yes	No	No	No	No	No	No	No	No	No	No	No	No	No	No	No	No	No	Yes	No	No	No	No	No	No	Yes	No	No	Yes	No	No	No	Yes	No	Yes	No	No	No
205	Post	Female	A Levels or Highers	I live with another family member (e.g. parent or sibling)	I live in a house/flat which I (or my partner/family) own	I work part time in order to preserve my health/functioning	No	Yes	No	No	2011 reduced my hours, 2015 reduced my hours further	No	No	Yes	No	No	No	No	No	No	Yes	Yes	No	No	Yes	Yes	Yes	Yes	No	No	No	No	No	No	No	No	No	No	No	No	No	No	No	No	No	No	No	No	No
206	Post	Male	Degree or higher degree (e.g. MA, PhD)	I live alone	I live in a house/flat which I (or my partner/family) own	I have chosen not to work in order to preserve my health/functioning	Yes	No	No	No	n	Yes	No	No	No	No	No	No	No	No	No	No	Yes	Yes	Yes	Yes	No	No	Yes	No	No	No	No	No	No	No	Yes	No	Yes	Yes	Yes	Yes	No	No	No	No	No	No	No
207	Post	Male	No formal qualifications	I live with my partner/spouse	I live in a house/flat which I (or my partner/family) own	I have chosen not to work in order to preserve my health/functioning	No	No	No	Yes		Yes	No	No	No	No	No	No	No	No	No	No	No	No	No	Yes	No	No	Yes	Yes	No	No	No	No	No	No	No	No	No	No	No	No	No	No	No	No	No	No	No
208	Post	Male	O Level or GCSE equivalent (Grade A-C)	I live with my partner/spouse and other family members (e.g. children)	I live in a house/flat which I (or my partner/family) own	I’m unable to work because of my disability or health problems	Yes	No	No	No		Yes	No	No	No	No	Yes	Yes	No	No	No	No	No	No	Yes	Yes	Yes	Yes	Yes	Yes	No	No	No	No	No	No	Yes	Yes	Yes	Yes	No	No	Yes	No	No	Yes	No	No	No
209	Post	Female	teachers told me I could have none - hated school got an a grade in 0 levels. I couldn't be bother with exams	I live alone	I live in a housing association or local authority house/flat	I’m unable to work because of my disability or health problems	Yes	No	No	No		Yes	No	No	No	No	No	No	No	No	No	Yes	No	No	Yes	No	Yes	Yes	Yes	No	Yes	No	No	Yes	No	No	No	Yes	No	Yes	No	No	Yes	No	No	No	No	No	No
210	Post	Male	A Levels or Highers	I live with my partner/spouse	I live in a house/flat which I (or my partner/family) own	I work part-time because of my disability or health problems	Yes	No	No	No		No	No	No	No	Yes	Yes	Yes	No	No	No	No	No	No	No	No	No	No	No	No	No	No	No	No	No	No	No	No	No	No	No	No	No	No	No	Yes	No	No	Yes
211	Post	Female	No formal qualifications	I live alone	I live in a house/flat which I (or my partner/family) own	I’m unable to work because of my disability or health problems	Yes	No	No	No		Yes	No	No	No	No	No	No	No	No	No	No	No	No	No	No	No	No	No	No	No	No	No	No	No	No	No	No	No	No	No	No	No	Yes	Yes	No	No	Yes	Yes
212	Post	Male	No formal qualifications	I live with my partner/spouse and other family members (e.g. children)	I live in a house/flat which I (or my partner/family) own	I’m unable to work because of my disability or health problems	Yes	No	No	No		Yes	No	No	No	No	No	No	Yes	Yes	No	No	No	No	Yes	Yes	No	No	No	No	No	No	No	No	Yes	Yes	No	No	No	No	No	No	No	No	No	Yes	No	Yes	No
213	Post	Male	O Level or GCSE equivalent (Grade D-G)	I live with my partner/spouse	I live in a housing association or local authority house/flat	I work full-time	Yes	No	No	No		No	Yes	No	No	No	Yes	No	No	No	No	Yes	No	No	Yes	Yes	Yes	No	No	No	No	No	No	No	No	No	No	No	No	No	No	No	No	No	No	No	No	No	No
214	Post	Male	unqualified teacher status in employment	I live with my partner/spouse	I live in a house/flat which I (or my partner/family) own	I work full-time	Yes	No	No	No	n	No	No	No	No	Yes	No	No	No	No	No	No	No	No	Yes	Yes	No	No	No	Yes	No	No	No	No	No	No	No	No	No	No	No	No	Yes	No	No	No	No	No	No
215	Post	Female	O Level or GCSE equivalent (Grade A-C)	I live with my partner/spouse and other family members (e.g. children)	I live in a house/flat which I (or my partner/family) own	I work part-time for family or personal reasons	Yes	No	No	No		No	No	No	No	Yes	Yes	Yes	No	No	No	No	No	No	No	No	No	No	No	No	No	No	No	No	No	No	No	No	No	No	No	No	No	No	No	No	No	No	No
216	Post	Male	Degree or higher degree (e.g. MA, PhD)	I live with my partner/spouse	I live in a house/flat which I (or my partner/family) own	I’m unable to work because of my disability or health problems	No	No	No	Yes		Yes	No	No	No	No	Yes	Yes	No	No	No	No	No	No	No	No	No	No	No	No	No	No	No	No	No	No	No	No	Yes	Yes	Yes	Yes	Yes	No	No	No	No	No	No
217	Post	Female	Diploma or professional qualification (e.g. Registered Nurse)	I live with my partner/spouse and other family members (e.g. children)	I live in a house/flat which I (or my partner/family) own	I work part time in order to preserve my health/functioning	No	Yes	No	No	2014/2015	No	Yes	Yes	No	No	No	No	No	No	Yes	Yes	No	No	Yes	Yes	Yes	Yes	No	No	No	No	No	No	No	No	No	No	No	No	No	No	No	No	No	No	No	No	No
218	Post	Female	O Level or GCSE equivalent (Grade D-G)	I live with my partner/spouse	I live in a house/flat which I (or my partner/family) own	I’m unable to work because of my disability or health problems	No	No	No	Yes		Yes	No	No	No	No	No	No	No	No	No	No	Yes	Yes	Yes	Yes	Yes	Yes	No	Yes	No	No	Yes	No	Yes	No	Yes	Yes	Yes	Yes	No	No	No	No	No	Yes	No	No	No
219	Post	Female	O Level or GCSE equivalent (Grade A-C)	I live alone	I live in a housing association or local authority house/flat	I’m unable to work because of my disability or health problems	Yes	No	No	No		Yes	No	No	No	No	Yes	Yes	Yes	No	No	No	No	No	Yes	No	Yes	No	No	No	No	No	No	No	No	No	No	No	No	No	No	No	No	No	No	Yes	No	No	No
220	Post	Female	O Level or GCSE equivalent (Grade A-C)	I live with my partner/spouse	I live in a house/flat which I (or my partner/family) own	I’m unable to work because of my disability or health problems	Yes	No	No	No		Yes	No	No	No	No	Yes	Yes	No	No	No	No	No	No	No	No	No	No	No	No	No	No	No	No	Yes	Yes	No	No	No	No	No	No	No	No	No	No	No	No	No
221	Post	Male	No formal qualifications	I live with my partner/spouse and other family members (e.g. children)	I live in a house/flat which I (or my partner/family) own	not working	No	No	No	Yes		Yes	No	No	No	No	No	No	Yes	Yes	No	No	No	No	No	No	No	No	No	No	No	No	No	No	No	No	No	No	No	No	No	No	No	No	No	No	No	No	No
222	Post	Male	Typing, book keeping, landscaping	I live with my partner/spouse	I live in a house/flat which I (or my partner/family) own	I’m unable to work because of my disability or health problems	No	No	No	Yes	2000/2001	No	No	No	Yes	No	No	No	Yes	Yes	No	No	No	No	Yes	Yes	No	No	No	No	No	No	No	No	Yes	Yes	No	No	No	No	No	No	Yes	No	No	Yes	No	No	No
223	Post	Male	Degree or higher degree (e.g. MA, PhD)	I live alone	I live in a private rented house/flat	I work part-time because of my disability or health problems (plus I work part time in order to preserve my health/functioning & I work part-time for family or personal reasons)	No	Yes	No	No		No	Yes	Yes	Yes	No	No	No	Yes	Yes	No	No	No	No	No	No	Yes	Yes	No	No	No	No	No	No	No	No	No	No	No	Yes	No	Yes	No	No	Yes	No	No	No	No
224	Post	Female	O Level or GCSE equivalent (Grade A-C)	I live with my partner/spouse	I live in a private rented house/flat	I’m unable to work because of my disability or health problems	No	No	No	Yes		No	No	No	Yes	No	No	No	No	No	No	No	No	No	No	No	No	No	No	No	No	No	No	No	No	No	No	No	No	No	No	No	No	No	Yes	No	No	No	No
225	Post	Female	No formal qualifications	I live with my partner/spouse and other family members (e.g. children)	I live in a house/flat which I (or my partner/family) own	I’m unable to work because of my disability or health problems	No	No	No	No		Yes	No	No	No	No	No	No	No	No	Yes	Yes	No	No	Yes	Yes	No	No	No	No	No	No	No	No	No	No	No	No	No	No	No	No	No	Yes	Yes	No	No	No	No
226	Post	Male	No formal qualifications	I live with my partner/spouse and other family members (e.g. children)	I live in a house/flat which I (or my partner/family) own	I have chosen not to work in order to preserve my health/functioning	No	No	No	Yes	2012	Yes	No	No	No	No	No	No	No	No	No	No	No	No	No	No	No	No	No	No	No	No	No	No	No	No	No	No	No	No	No	No	No	Yes	No	Yes	No	No	No
227	Post	Female	HNC/HND or NVQ Level 4	I live with my partner/spouse	I live in a house/flat which I (or my partner/family) own	I work part time in order to preserve my health/functioning	No	Yes	No	No		No	No	Yes	No	No	No	No	No	No	No	Yes	Yes	No	No	No	No	No	No	No	No	No	No	No	No	No	No	No	No	No	No	No	No	Yes	No	Yes	No	No	Yes
228	Post	Female	O Level or GCSE equivalent (Grade A-C)	I live with my partner/spouse and other family members (e.g. children)	I live in a house/flat which I (or my partner/family) own	I’m not working at the moment but would like to	No	No	No	Yes	2015-02-01	Yes	No	No	No	No	No	No	Yes	Yes	No	No	No	No	Yes	Yes	Yes	Yes	No	No	No	No	No	No	No	No	No	No	No	No	No	No	No	No	No	No	No	No	No
229	Post	Female	A Levels or Highers	I live alone	I live in a house/flat which I (or my partner/family) own	I’m unable to work because of my disability or health problems	No	No	No	Yes		Yes	No	No	No	No	No	No	No	No	Yes	Yes	No	No	Yes	Yes	Yes	Yes	No	No	No	No	No	No	No	No	No	No	No	No	No	No	Yes	No	No	Yes	No	No	Yes
230	Post	Female	O Level or GCSE equivalent (Grade A-C)	I live alone	I live in a house/flat which I (or my partner/family) own	I’m unable to work because of my disability or health problems	No	No	No	Yes		Yes	No	No	No	No	Yes	Yes	No	No	No	No	No	No	Yes	Yes	Yes	Yes	No	No	No	No	No	No	No	No	No	No	Yes	Yes	No	No	Yes	No	No	No	No	No	No
231	Post	Female	O Level or GCSE equivalent (Grade A-C)	I live with my partner/spouse	I live in a house/flat which I (or my partner/family) own	I’m unable to work because of my disability or health problems	No	No	No	Yes	2002	Yes	No	No	No	No	Yes	Yes	No	No	No	No	No	No	Yes	Yes	Yes	Yes	No	No	No	No	Yes	Yes	No	No	Yes	No	Yes	Yes	Yes	Yes	No	No	No	No	No	No	No
232	Post	Male	No formal qualifications	I live with my partner/spouse	I live in a house/flat which I (or my partner/family) own	I’m unable to work because of my disability or health problems	No	No	No	Yes	2000	Yes	No	No	No	No	Yes	Yes	No	No	No	No	No	No	Yes	Yes	Yes	Yes	No	No	No	No	No	No	Yes	Yes	No	No	No	No	No	No	Yes	No	No	Yes	No	Yes	No
233	Post		Degree or higher degree (e.g. MA, PhD)	I live with my partner/spouse	I live in a house/flat which I (or my partner/family) own	I work part-time because of my disability or health problems	No	Yes	Yes	No		No	Yes	No	Yes	No	No	No	Yes	No	No	Yes	No	No	Yes	Yes	No	No	No	No	No	No	No	No	No	No	Yes	Yes	No	No	No	No	No	No	No	Yes	No	Yes	Yes
234	Post	Female	Diploma or professional qualification (e.g. Registered Nurse)	live with live in carer	I live in a house/flat which I (or my partner/family) own	I’m unable to work because of my disability or health problems	Yes	No	No	No		Yes	No	No	No	No	No	No	No	No	Yes	Yes	No	No	Yes	Yes	No	No	No	No	No	No	Yes	Yes	No	No	No	No	Yes	Yes	Yes	No	No	Yes	Yes	No	No	No	No
235	Post	Male	No formal qualifications	I live alone	I live in a private rented house/flat	I’m not working at the moment but would like to	Yes	No	No	No	n	Yes	No	No	No	No	No	No	No	No	No	No	No	No	Yes	No	Yes	No	No	No	No	No	No	No	No	No	No	No	No	No	No	No	No	No	No	No	No	No	No
236	Post	Male	city and guilds	I live with my partner/spouse and other family members (e.g. children)	I live in a house/flat which I (or my partner/family) own	I’m unable to work because of my disability or health problems	No	No	No	Yes		Yes	No	No	No	No	No	No	No	Yes	No	No	No	No	No	Yes	No	Yes	No	No	No	No	No	No	No	No	No	No	No	No	No	No	No	No	Yes	No	No	Yes	No
237	Post	Female	HNC/HND or NVQ Level 4	I live alone	I live in a house/flat which I (or my partner/family) own	I work part-time for family or personal reasons	No	Yes	No	No		No	Yes	No	No	No	No	No	No	No	No	No	No	No	No	No	No	No	No	No	No	No	No	No	No	No	No	No	No	No	No	No	No	Yes	No	Yes	No	Yes	No
238	Post	Male	No formal qualifications	I live with my partner/spouse	I live in a house/flat which I (or my partner/family) own	I’ve chosen not to work for family or personal reasons	No	No	No	Yes	2012	Yes	No	No	No	No	No	No	Yes	Yes	No	No	No	No	Yes	Yes	No	No	No	No	No	No	No	No	No	No	No	Yes	No	Yes	Yes	Yes	No	No	No	No	No	No	No
239	Post	Female	O Level or GCSE equivalent (Grade A-C)	I live with my partner/spouse	I live in a house/flat which I (or my partner/family) own	I’ve chosen not to work for family or personal reasons	Yes	No	No	No		Yes	No	No	No	No	No	No	No	No	Yes	Yes	No	No	Yes	Yes	No	No	No	No	No	No	No	No	No	No	No	No	No	No	No	No	No	No	No	No	No	No	No
240	Post	Female	No formal qualifications	I live with my partner/spouse	I live in a housing association or local authority house/flat	I’m unable to work because of my disability or health problems	Yes	No	No	No		Yes	No	No	No	No	No	No	Yes	Yes	No	No	No	No	Yes	Yes	No	No	No	No	No	No	No	No	No	No	No	No	No	No	No	No	No	Yes	Yes	No	No	No	No
241	Post	Female	O Level or GCSE equivalent (Grade A-C)	I live with my partner/spouse	I live in a house/flat which I (or my partner/family) own	I’m unable to work because of my disability or health problems	No	Yes	No	No	my working situation has changed during the past 5 years	No	Yes	No	No	No	Yes	Yes	No	No	No	No	No	No	No	No	No	No	No	No	No	No	No	No	No	No	No	No	No	Yes	No	No	No	No	No	Yes	No	No	No
242	Post	Male	O Level or GCSE equivalent (Grade A-C)	I live with another family member (e.g. parent or sibling)	I live in a house/flat which I (or my partner/family) own	I work full-time	Yes	No	No	No		No	No	No	No	Yes	No	No	Yes	Yes	No	No	No	No	Yes	Yes	No	No	No	No	No	No	No	No	Yes	Yes	No	No	No	No	No	No	No	No	No	No	No	No	No
243	Post	Male		I live with my partner/spouse	I live in a private rented house/flat	I have chosen not to work in order to preserve my health/functioning	No	No	No	Yes		Yes	No	No	No	No	No	No	Yes	No	No	Yes	No	No	Yes	Yes	Yes	Yes	No	No	No	No	No	No	No	No	No	No	No	No	No	No	No	No	No	No	No	No	No
244	Post	Male	Degree or higher degree (e.g. MA, PhD)	I live with my partner/spouse	I live in a house/flat which I (or my partner/family) own	I work full-time	Yes	No	No	No		No	Yes	No	No	No	No	No	No	No	No	No	No	No	No	Yes	No	No	No	No	No	No	No	No	No	No	No	No	No	No	No	No	No	Yes	No	No	No	No	No
245	Post	Male	O Level or GCSE equivalent (Grade D-G)	I live alone	I live in a private rented house/flat	I’m unable to work because of my disability or health problems	Yes	No	No	No		Yes	No	No	No	No	No	No	No	No	Yes	Yes	No	No	Yes	Yes	No	No	No	No	No	No	No	No	No	No	No	No	No	No	No	No	No	No	No	Yes	No	No	No
246	Post	Male	O Level or GCSE equivalent (Grade A-C)	I live with another family member (e.g. parent or sibling)	I live in a house/flat which I (or my partner/family) own	I’m unable to work because of my disability or health problems	No	No	No	Yes		Yes	No	No	No	No	Yes	Yes	No	No	No	No	No	No	No	No	No	No	No	No	No	No	No	No	No	No	No	No	No	No	No	No	Yes	No	No	No	No	No	No
247	Post	Male	No formal qualifications	I live with another family member (e.g. parent or sibling)	I live in a private rented house/flat	I have chosen not to work in order to preserve my health/functioning	Yes	No	No	No		Yes	No	No	No	No	No	No	No	No	No	No	No	No	Yes	No	No	No	No	No	No	No	No	No	No	No	No	No	No	No	No	No	Yes	No	No	No	No	No	No
248	Post	Female	city and guilds	I live alone	I live in a house/flat which I (or my partner/family) own	I have chosen not to work in order to preserve my health/functioning	No	No	No	Yes		Yes	No	No	No	No	No	No	No	No	No	No	No	No	No	No	No	No	No	No	No	No	No	No	No	No	No	No	No	No	No	No	No	Yes	Yes	No	No	No	No
249	Post	Female	O Level or GCSE equivalent (Grade A-C)	I live with my partner/spouse	I live in a house/flat which I (or my partner/family) own	I work part time in order to preserve my health/functioning	No	Yes	No	No	2014-04-01	No	No	No	Yes	No	No	No	No	No	No	No	No	No	Yes	No	No	No	No	No	No	No	No	No	No	No	No	No	No	No	No	No	No	Yes	No	Yes	No	No	No
250	Post	Female	No formal qualifications	I live with another family member (e.g. parent or sibling)	I live in a house/flat which I (or my partner/family) own																																						No	Yes	No	Yes	No	No	No
251	Post	Female	Diploma or professional qualification (e.g. Registered Nurse)	I live with my partner/spouse	I live in a house/flat which I (or my partner/family) own	I’m unable to work because of my disability or health problems	No	No	No	Yes	2000-2004 - full time, 2004-2007 - part time, 2008 - stopped working	Yes	No	No	No	No	No	No	No	No	Yes	Yes	No	No	Yes	Yes	Yes	Yes	No	No	No	No	No	No	No	No	No	No	No	No	No	No	No	Yes	No	No	No	No	No
252	Post	Female	ONC/BTEC or NVQ Level 3	I live with my partner/spouse	I live in a house/flat which I (or my partner/family) own	I’m unable to work because of my disability or health problems	No	No	No	Yes		Yes	No	No	No	No	No	No	No	No	No	No	No	No	Yes	No	No	No	No	No	No	No	No	No	No	No	No	No	No	No	No	No	No	No	No	Yes	No	Yes	No
253	Post	Male	HNC/HND or NVQ Level 4	I live alone	I live in a house/flat which I (or my partner/family) own	I’m unable to work because of my disability or health problems	Yes	No	No	No							No	No	Yes	Yes	No	No	No	No	Yes	Yes	Yes	Yes	No	No	No	No	Yes	Yes	No	No	No	No	No	No	No	No	No	No	No	No	No	No	Yes
254	Post	Female	No formal qualifications	I live with my partner/spouse	mobile home	I am not working at the moment but would like to	No	No	No	Yes	haven't worked for five years - bad back	Yes	No	No	No	No	No	No	No	No	No	No	No	Yes	No	No	No	No	No	No	No	No	No	No	No	Yes	No	No	No	No	No	No	Yes	No	No	Yes	No	No	No
255	Post	Male	CSEs	I live with my partner/spouse and other family members (e.g. children)	I live in a house/flat which I (or my partner/family) own	I work part time in order to preserve my health/functioning	No	Yes	No	No	I started working from home ages ago as it was easier for me then when the company was closed. I set up on my own and easier then finding new job and in about 2 years I have considerably reduced my hours	No	No	No	Yes	No	No	No	Yes	Yes	No	No	No	No	Yes	Yes	Yes	Yes	No	No	No	No	Yes	Yes	No	No	No	No	Yes	No	Yes	No	No	No	No	No	No	No	No
256	Post	Female	O Level or GCSE equivalent (Grade A-C)	I live with my partner/spouse and other family members (e.g. children)	I live in a house/flat which I (or my partner/family) own	I’m unable to work because of my disability or health problems	Yes	No	No	No		Yes	No	No	No	No	Yes	Yes	No	No	No	No	No	No	Yes	Yes	Yes	Yes	No	No	No	No	No	No	No	No	No	No	No	No	No	No	Yes	No	No	No	No	No	No
257	Post	Female	O Level or GCSE equivalent (Grade A-C)	I live alone	I live in a house/flat which I (or my partner/family) own	I’m unable to work because of my disability or health problems	Yes	No	No	No	have small arms and have tried on several occasions to become employed but not able to work now as health problems are worse.	Yes	No	No	No		Yes	Yes	No	No	No	No	No	No	No	No	Yes	Yes	No	No	No	No	No	No	No	No	No	No	No	No	No	No	No	No	No	No	No	No	No
258	Post	Male	ONC/BTEC or NVQ Level 3	I live alone	I live in a house/flat which I (or my partner/family) own	I work part-time because of my disability or health problems	No	Yes	No	No	2015-08-01	No	No	No	Yes		No	No	No	No	Yes	Yes	No	No	Yes	Yes	No	No	No	No	No	No	No	No	No	No	No	No	No	No	No	No	Yes	No	No	Yes	No	No	No
259	phone	Male	HNC/HND or NVQ Level 4	I live with my partner/spouse and other family members (e.g. children)	I live in a house/flat which I (or my partner/family) own	I work full-time	Yes	No	No	No	had to take an employee to do more physical work	No	No	No	Yes	No	No	No	Yes	No	No	Yes	No	No	Yes	Yes	No	No	No	No	No	No	No	No	No	No	No	No	No	No	No	No	No	No	No	No	No	No	No
260	Post	Female	A Levels or Highers	I live with another family member (e.g. parent or sibling)	I live in a house/flat which I (or my partner/family) own	I’m unable to work because of my disability or health problems	No	No	No	Yes		Yes	No	No	No	No	No	No	Yes	Yes	No	No	No	No	Yes	Yes	Yes	Yes	No	No	No	No	Yes	Yes	No	No	No	No	Yes	Yes	Yes	Yes	Yes	No	No	Yes	No	No	No
261	Post	Female	Diploma or professional qualification (e.g. Registered Nurse)	I live alone	I live in a house/flat which I (or my partner/family) own	I’m not working at the moment but would like to	Yes	No	No	No		Yes	No	No	No	No	No	No	No	No	Yes	No	No	Yes	Yes	No	Yes	No	Yes	Yes	No	No	No	No	No	No	Yes	Yes	Yes	Yes	Yes	Yes	Yes	No	No	Yes	No	No	No
262	Post	Female	Diploma or professional qualification (e.g. Registered Nurse)	I live with my partner/spouse and other family members (e.g. children)	I live in a house/flat which I (or my partner/family) own	I’m unable to work because of my disability or health problems	No	No	No	Yes		Yes	No	No	No	No	No	No	No	No	No	No	No	No	Yes	Yes	No	No	No	No	No	No	No	No	No	No	No	No	No	No	No	No	No	No	No	No	No	No	No
264	Online	Male	HNC/HND or NVQ Level 4	I live with my partner/spouse and other family members (e.g. children)	I live in a house/flat which I (or my partner/family) own	I work full-time	Yes	No	No	No	-	No	No	No	No	Yes	No	No	No	No	No	Yes	No	No	Yes	Yes	No	No	No	No	No	No	No	No	No	No	No	No	No	No	No	No	No	No	No	No	No	No	No
265	Online	Female	Degree or higher degree (e.g. MA, PhD)	I live with my partner/spouse	I live in a house/flat which I (or my partner/family) own	I resigned from my position as a senior academic at the end of I work part-time because of my disability or health problems0I work full-timeI work part time in order to preserve my health/functioning, in part because of my disability/health related problems. These have intensified since and I have to devote more time and resources than before to preserving independence/health. I am more socially …	No	Yes	No	No	2013/2014. I now work from home: I continue to research and publish.	No	Yes	No	No	No	Yes	No	Yes	Yes	No	No	No	No	Yes	Yes	Yes	Yes	No	No	Yes	Yes	No	No	No	No	Yes	Yes	Yes	Yes	No	No	No	Yes	No	Yes	No	Yes	No
266	Online	Male	Degree or higher degree (e.g. MA, PhD)	I live with my partner/spouse and other family members (e.g. children)	I live in a house/flat which I (or my partner/family) own	I work part time in order to preserve my health/functioning	No	Yes	No	No	-	No	No	No	No	Yes	No	No	No	No	Yes	Yes	No	No	Yes	Yes	Yes	Yes	No	No	No	No	No	No	No	No	No	No	No	No	No	No	No	No	No	No	No	No	No
267	pilot	Male	Degree or higher degree (e.g. MA, PhD)	I live with my partner/spouse	I live in a house/flat which I (or my partner/family) own	I’m unable to work because of my disability or health problems	No	No	No	Yes	I stopped working 2 years ago as whatever I do was hurting my hands and wrists	Yes	No	No	No	No	No	No	No	No	No	No	No	No	Yes	Yes	No	No	No	No	No	No	No	No	No	No	No	No	No	No	No	No	No	No	No	No	No	No	No
268	pilot	-	Degree or higher degree (e.g. MA, PhD)	I live with my partner/spouse and other family members (e.g. children)	I live in a house/flat which I (or my partner/family) own	I work part-time for family or personal reasons		No	No	No			No	No	No		No	Yes	Yes	No	No	No	No	No	Yes	No	Yes	Yes	No	No	No	No	No	No	No	No	No	No	No	No	No	No	-	-	-	-	-	-	-
269	pilot	-	Diploma or professional qualification (e.g. Registered Nurse)	I live with my partner/spouse	I live in a house/flat which I (or my partner/family) own	I work part time in order to preserve my health/functioning		yes	No	No	This year from 25 hours to 21 hours		No	No	No		No	No	No	No	No	Yes	Yes	No	Yes	Yes	No	Yes	No	No	No	No	No	No	No	No	No	No	No	No	No	No	Yes	Yes		Yes
270	pilot	-	Degree or higher degree (e.g. MA, PhD)	I live with my partner/spouse and other family members (e.g. children)	I live in a house/flat which I (or my partner/family) own	I work part-time because of my disability or health problems		yes	No	No	2013		Yes	No	Yes		No	No	No	No	Yes	Yes	No	Yes	Yes	No	No	No	No	No	No	No	No	No	No	No	No	No	No	No	No	No
271	pilot	-	Degree or higher degree (e.g. MA, PhD)	I live with my partner/spouse	I live in a house/flat which I (or my partner/family) own	I work part time in order to preserve my health/functioning		yes	yes	No	both in 2010		Yes	Yes	No		No	No	No	No	No	No	No	No	No	No	No	No	No	No	No	No	No	No	No	No	No	No	No	No	No	No	No	No	No	Yes	No	No	Yes
272	pilot	-	O Level or GCSE equivalent (Grade D-G)	I live with just my 2 boys	I live in my own property	I have chosen not to work in order to preserve my health/functioning		No	No	No			No	No	No		No	No	No	No	No	No	No	No	No	No	No	No	No	No	No	No	No	No	No	No	No	No	No	No	No	No	Yes	No	No	Yes	No	No	Yes
273	pilot	-	O Level or GCSE equivalent (Grade D-G)	I live with my partner/spouse	I live in a house/flat which I (or my partner/family) own	I am self employed running our own business although also Employed as an Elected Councillor		no	yes	No	2003		Yes	No	No		No	No	No	No	No	No	No	No	No	No	No	No	No	No	No	No	No	No	No	No	No	No	No	No	No	No
275	pilot	-	Degree or higher degree (e.g. MA, PhD)	I live alone	I live in a house/flat which I (or my partner/family) own	I work full-time		No	No	No			No	No	No		No	No	No	No	No	No	No	No	No	No	No	No	No	No	No	No	No	No	No	No	No	No	No	No	No	No		Yes		Yes
276	Post	-	O Level or GCSE equivalent (Grade A-C)	I live with my partner/spouse and other family members (e.g. children)	I live in a house/flat which I (or my partner/family) own	I have chosen not to work in order to preserve my health/functioning		No	No	yes	2005		No	No	No		No	No	Yes	Yes	No	No	No	No	Yes	Yes	Yes	Yes	No	No	No	No	Yes	Yes	No	No	Yes	Yes	Yes	Yes	Yes	Yes	Yes	No	No	No	No	No	No
277	Post	Male	No formal qualifications	I live alone	I live in a house/flat which I (or my partner/family) own	I’ve chosen not to work for family or personal reasons	Yes	No	No	No		Yes	No	No	No	No	No	No	No	No	No	No	No	No	Yes	Yes	No	No	No	No	No	No	No	No	No	No	No	No	No	No	No	No	No	No	Yes	No	No	No	No
278	Post	Female	Diploma or professional qualification (e.g. Registered Nurse)	I live with my partner/spouse and other family members (e.g. children)	I live in a house/flat which I (or my partner/family) own	I have chosen not to work in order to preserve my health/functioning	No	No	No	Yes	finished work July 2014	Yes	No	No	No	No	No	No	No	Yes	Yes	No	No	No	Yes	Yes	No	No	No	No	No	No	No	No	No	No	No	No	No	No	No	No	No	No	No	No	No	No	No
279	Post	Male	No formal qualifications	I live with my partner/spouse and other family members (e.g. children)	I live in a house/flat which I (or my partner/family) own	I’ve chosen not to work for family or personal reasons	No	No	No	Yes		Yes	No	No	No	No	No	No	No	No	No	No	No	No	No	No	No	No	No	No	No	No	No	No	No	No	No	No	No	No	No	No	No	No	No	Yes	No	No	No
280	Online	Male	Degree or higher degree (e.g. MA, PhD)	I live alone	I live in a house/flat which I (or my partner/family) own	I’m not working at the moment but would like to	Yes	No	No	No	-	No	No	Yes	No	No	No	No	Yes	No	No	No	No	No	Yes	No	No	No	No	Yes	No	No	No	No	No	No	No	No	No	No	No	No	No	No	No	Yes	No	No	No
281	Online	Male	A Levels or Highers	I live with my partner/spouse	I live in a private rented house/flat	I’m unable to work because of my disability or health problems	Yes	No	No	No	-	Yes	No	No	No	No	No	No	Yes	Yes	No	No	No	No	No	No	No	No	No	No	No	No	No	No	No	No	No	No	No	No	No	No	No	No	No	No	No	No	No
282	Online	Male	halfway through year 10 Australia 15 years old	I live with my partner/spouse	I live in a house/flat which I (or my partner/family) own	I have chosen not to work in order to preserve my health/functioning	No	No	No	Yes	2004	Yes	No	No	No	No	No	No	No	No	Yes	No	No	Yes	Yes	Yes	No	No	No	No	No	No	No	No	Yes	Yes	No	No	No	No	No	No	No	No	No	No	No	No	No
283	Online	Male	Diploma or professional qualification (e.g. Registered Nurse)	I live with my partner/spouse and other family members (e.g. children)	I live in a house/flat which I (or my partner/family) own	I’m unable to work because of my disability or health problems	No	No	No	Yes	I commenced work in June 1978 and worked full time for 32 years. In September 2010 I reduced my working week from 5 days to 3 as I was becoming increasingly tired and my recovery time was several days making full time impossible. In January 2013 I stopped working altogether as even 3 days per week was putting too much physical and emotional strain on me.	Yes	No	No	No	No	No	No	No	No	Yes	Yes	No	No	Yes	Yes	Yes	Yes	No	No	No	No	No	No	No	No	No	No	No	No	No	No	Yes	No	No	No	No	No	No
284	Post	Female	No formal qualifications	I live with my partner/spouse and other family members (e.g. children)	I live in a private rented house/flat	I’m unable to work because of my disability or health problems	Yes	No	No	No		Yes	No	No	No	No	No	No	No	No	No	No	Yes	Yes	No	No	No	No	No	No	No	No	No	No	Yes	Yes	Yes	Yes	No	No	No	No	No	Yes	Yes	No	No	No	No
285	Post	Female	O Level or GCSE equivalent (Grade A-C)	I live with my partner/spouse	I live in a house/flat which I (or my partner/family) own	I work full-time	Yes	No	No	No		No	No	No	No	Yes	No	No	No	No	No	No	No	No	Yes	Yes	Yes	No	No	No	No	No	No	No	No	No	No	No	No	No	No	No	No	No	No	No	No	No	No
286	Post	Male	O Level or GCSE equivalent (Grade A-C)	I live alone	I live in a house/flat which I (or my partner/family) own	I have chosen not to work in order to preserve my health/functioning	Yes	No	No	No		No	Yes	No	No	No	Yes	Yes	No	No	No	No	No	No	No	No	No	No	No	No	No	No	No	No	No	No	No	No	No	No	No	No	No	No	No	No	No	No	Yes
287	Post	Male	A Levels or Highers	I live alone	I live in a house/flat which I (or my partner/family) own	I work part-time because of my disability or health problems	No	Yes	No	No	2010	No	No	No	Yes	No	No	No	No	No	No	No	No	No	No	No	No	No	No	No	No	No	No	No	No	No	No	No	No	No	No	No	No	Yes	No	Yes	No	No	No
288	Post	Female	A Levels or Highers	I live with my partner/spouse	I live in a house/flat which I (or my partner/family) own	I work part-time for family or personal reasons	Yes	No	No	No		No	Yes	Yes	No	No	Yes	Yes	No	No	No	No	No	No	No	No	No	No	No	No	No	No	No	No	No	No	No	No	No	No	No	No	Yes	No	No	No	No	No	No
289	Post	Female	CSEs	I live with my partner/spouse and other family members (e.g. children)	I live in a house/flat which I (or my partner/family) own	I have chosen not to work in order to preserve my health/functioning	Yes	No	No	No		Yes	No	No	No	No	No	No	Yes	No	No	Yes	No	No	Yes	Yes	Yes	Yes	No	No	No	No	No	No	No	No	No	No	No	No	No	No	No	No	No	No	No	No	No
290	Online	Female	Diploma or professional qualification (e.g. Registered Nurse)	I live with my partner/spouse and other family members (e.g. children)	I live in a house/flat which I (or my partner/family) own	I choose to work part time	Yes	No	No	No	-	No	No	No	No	Yes	No	No	No	No	No	Yes	Yes	No	Yes	Yes	No	Yes	No	No	No	No	No	No	No	No	No	No	No	No	No	No	No	No	No	No	No	No	No
291	Post	Female	A Levels or Highers	I live with my partner/spouse and other family members (e.g. children)	I live in a house/flat which I (or my partner/family) own	I’m unable to work because of my disability or health problems	No	No	No	Yes		Yes	No	No	No	No	No	No	Yes	Yes	No	No	No	No	No	No	No	No	No	No	No	No	No	No	No	No	No	No	No	No	No	No	No	No	No	No	No	Yes	No
292	Post	Female	No formal qualifications	I live alone		I’m unable to work because of my disability or health problems	No	No	No	Yes		Yes	No	No	No	No	No	No	No	No	No	No	No	No	Yes	Yes	No	No	No	No	No	No	Yes	No	No	No	No	No	No	No	No	No	No	No	No	No	No	No	No
293	Post	Male	ONC/BTEC or NVQ Level 3	personal helper, she is 9I live with my partner/spouse and other family members (e.g. children) years old	I live in a private rented house/flat	I’m unable to work because of my disability or health problems	No	No	No	Yes	when I was made redundant from last job, can't remember what year, probably 8-10 years ago	Yes	No	No	No		No	No	Yes	Yes	No	No	No	No	Yes	Yes	Yes	Yes	No	No	No	No	No	No	No	No	No	No	Yes	Yes	Yes	Yes	No	No	No	No	No	No	No
294	Post	Male	No formal qualifications	I live alone	I live in a housing association or local authority house/flat	I’m unable to work because of my disability or health problems	Yes	No	No	No		Yes	No	No	No	No	No	No	No	No	Yes	Yes	No	No	Yes	Yes	No	No	No	No	No	No	No	No	No	No	No	No	No	No	No	No	No	No	No	No	No	No	No
295	Post	Female	O Level or GCSE equivalent (Grade A-C)	I live with my partner/spouse and other family members (e.g. children)	I live in a house/flat which I (or my partner/family) own	I’m unable to work because of my disability or health problems	No	No	No	Yes	2013	Yes	No	No	No	No	No	No	No	No	No	No	No	No	No	No	No	No	No	No	No	No	No	No	No	No	No	No	No	No	No	No	No	No	Yes	No	No	No	No
296	Online	Male	No formal qualifications	I live with my partner/spouse	I live in a house/flat which I (or my partner/family) own	I have chosen not to work in order to preserve my health/functioning	Yes	No	No	No	-	Yes	No	No	No	No	Yes	Yes	No	No	No	No	No	No	No	No	No	No	No	No	No	No	No	No	No	No	No	No	No	No	No	No	No	No	No	Yes	No	No	No
297	Online	Male	Degree or higher degree (e.g. MA, PhD)	I live alone	I live in a house/flat which I (or my partner/family) own	I work full-time	Yes	No	No	No	-	No	No	No	No	Yes	No	No	No	No	No	No	No	No	No	No	No	No	No	No	No	No	No	No	No	No	No	No	No	No	No	No	No	Yes	No	Yes	No	No	No
298	Post	Male	HNC/HND or NVQ Level 4	I live with my partner/spouse and other family members (e.g. children)	I live in a house/flat which I (or my partner/family) own	I work full-time	Yes	No	No	No		No	Yes	No	Yes	No	No	No	Yes	Yes	No	No	No	No	Yes	Yes	Yes	Yes	No	No	No	No	No	No	No	No	No	No	No	No	No	No	No	No	No	No	No	No	No
299	Post	Female	Degree or higher degree (e.g. MA, PhD)	I live with my partner/spouse and other family members (e.g. children)	I live in a house/flat which I (or my partner/family) own	I work full-time	Yes	No	No	No	in 2013 I was diagnosed with breast cancer so was not working during treatment. December 2014 I as appointed Confidential Recipient by health services in Ireland (HSE) to be a conduit where anyone with concerns of mistreatment of vulnerable adults in residential care could make complaints and have them investigated	No	No	No	No	No	No	No	Yes	Yes	No	No	No	No	Yes	Yes	Yes	Yes	Yes	Yes	No	No	No	No	No	No	Yes	Yes	Yes	Yes	No	No	No	No	No	No	No	No	No
300	Post	Male	No formal qualifications	I live with another family member (e.g. parent or sibling)	I live in a house/flat which I (or my partner/family) own	I’m unable to work because of my disability or health problems	Yes	No	No	No		Yes	No	No	No	No	No	No	No	No	Yes	No	No	Yes	Yes	Yes	No	No	No	No	No	No	No	No	Yes	Yes	No	No	No	No	No	No	No	No	No	Yes	No	No	No
301	Post	Female	O Level or GCSE equivalent (Grade D-G)	I live alone	I live in a house/flat which I (or my partner/family) own	I’m unable to work because of my disability or health problems	Yes	No	No	No		Yes	No	No	No	No	No	No	No	No	No	No	No	No	No	No	No	No	Yes	Yes	No	No	No	No	No	No	No	No	No	No	No	No	No	No	No	Yes	No	No	No
302	Post	Female	A Levels or Highers	I live with my partner/spouse	I live in a house/flat which I (or my partner/family) own	I’m not working at the moment but would like to	Yes	No	No	No	n	Yes	No	No	No	No	No	No	No	No	No	No	No	No	Yes	No	No	No	No	No	No	No	No	No	No	No	No	No	No	No	No	No	No	No	No	No	No	No	No
303	Post	Female		I live with my partner/spouse	I live in a house/flat which I (or my partner/family) own	I work part-time for family or personal reasons	Yes	No	No	No		No	No	No	No	Yes	No	No	No	No	No	No	No	No	No	No	No	No	No	No	No	No	No	No	No	No	No	No	No	No	No	No	No	Yes	Yes	No	No	No	No
304	Post	Female	No formal qualifications	I live with another family member (e.g. parent or sibling)	I live in a house/flat which I (or my partner/family) own	I’m not working at the moment but would like to	Yes	No	No	No	I'm not working as I find it really hard to find a job	Yes	No	No	No	No	No	No	Yes	No	No	No	No	No	Yes	No	Yes	No	No	No	No	No	No	No	Yes	No	No	No	No	No	No	No	Yes	No	No	Yes	No	No	Yes
305	Online	Male	was unfit to complete school of any kind	i live with I live with my partner/spouse full time carers	I live in a private rented house/flat	I’m unable to work because of my disability or health problems	Yes	No	No	No	I have never been able to work.	No	No	No	No	Yes	No	No	No	No	No	No	Yes	Yes	Yes	Yes	No	No	No	No	No	No	No	No	Yes	Yes	No	No	No	No	No	No	Yes	Yes	No	Yes	No	No	Yes
306	Post	Female	Degree or higher degree (e.g. MA, PhD)	I live with my partner/spouse	I live in a house/flat which I (or my partner/family) own	I work part time in order to preserve my health/functioning	No	No	Yes	No	2009	No	No	No	No	Yes	No	No	No	No	Yes	No	No	No	Yes	No	No	No	No	No	No	No	No	No	No	No	No	No	No	No	No	No	No	No	No	No	No	No	No
307	Post	Female	O Level or GCSE equivalent (Grade A-C)	I live with another family member (e.g. parent or sibling)	I live in a house/flat which I (or my partner/family) own	I’m unable to work because of my disability or health problems	Yes	No	No	No	n	No	No	No	No	Yes	No	No	No	No	No	No	No	No	Yes	No	No	No	No	No	No	No	No	No	No	No	No	No	No	No	No	No	No	No	No	No	No	No	No
308	Post	Female	Degree or higher degree (e.g. MA, PhD)	I live with my partner/spouse and other family members (e.g. children)	I live in a house/flat which I (or my partner/family) own	I work part time in order to preserve my health/functioning	No	Yes	No	No	since 2010 I have taken on less work	No	No	Yes	Yes	No	No	No	Yes	No	No	Yes	No	No	Yes	Yes	Yes	Yes	No	No	No	No	No	No	Yes	Yes	No	No	Yes	Yes	No	No	Yes	No	No	No	No	No	No
309	Post	Female	Degree or higher degree (e.g. MA, PhD)	I live alone	I live in a house/flat which I (or my partner/family) own	I work part time in order to preserve my health/functioning	No	Yes	No	No		No	No	No	Yes	No	No	No	No	No	Yes	No	No	Yes	Yes	Yes	Yes	No	No	No	No	No	No	No	No	No	No	No	No	No	No	No	No	No	No	No	No	No	No
310	Post	Female	O Level or GCSE equivalent (Grade A-C)	I live alone		I work full-time	Yes	No	No	No		No	No	No	Yes	No	No	No	Yes	Yes	No	No	No	No	Yes	Yes	No	No	No	No	No	No	No	No	No	No	No	No	No	No	No	No	No	No	No	No	No	No	No
311	Post	Female	No formal qualifications	Residential care at Deafway, Preston	I live in a residential car home	I’m unable to work because of my disability or health problems	Yes	No	No	No		Yes	No	No	No		No	No	No	No	No	No	No	No	No	No	No	No	No	No	No	No	No	No	No	No	No	No	No	No	No	No	No	Yes	Yes	No	No	Yes	No
312	Online	Female	Degree or higher degree (e.g. MA, PhD)	I live with my partner/spouse	Still mortgaged	I work part-time because of my disability or health problems	No	Yes	Yes	No	-	No	No	No	Yes	No	No	No	No	No	Yes	Yes	No	No	Yes	Yes	Yes	No	No	No	No	No	No	No	No	No	No	No	No	No	No	No	No	No	No	No	No	No	No
313	Online	Female	Degree or higher degree (e.g. MA, PhD)	I live with my partner/spouse	I live in a house/flat which I (or my partner/family) own	I work full-time	No	No	Yes	No	-	No	Yes	No	No	No	No	No	Yes	No	No	Yes	No	No	Yes	Yes	Yes	Yes	No	No	No	No	No	No	No	No	No	No	No	No	No	No	No	No	No	No	No	No	No
314	Online	Female	No formal qualifications	I live with my partner/spouse	I live in a private rented house/flat	I’m unable to work because of my disability or health problems	Yes	No	No	No	-	Yes	No	No	No	No	No	No	Yes	Yes	No	No	No	No	Yes	Yes	Yes	Yes	No	No	No	No	No	No	Yes	Yes	No	No	No	No	No	No	Yes	No	No	No	No	No	Yes
315	Online	Male	Degree or higher degree (e.g. MA, PhD)	I live with my partner/spouse	I live in a house/flat which I (or my partner/family) own	Self employed - hours vary!	Yes	No	No	No	-	No	No	No	No	Yes	Yes	Yes	No	No	No	No	No	No	Yes	Yes	No	No	No	No	No	No	No	No	No	No	No	No	No	No	No	No	No	No	No	No	No	No	No
316	Online	Male	No formal qualifications	I live with my partner/spouse	I live in a house/flat which I (or my partner/family) own	I’m unable to work because of my disability or health problems	Yes	No	No	No	I don't work	Yes	No	No	No	No	Yes	Yes	Yes	Yes	No	No	No	No	Yes	Yes	Yes	Yes	No	No	No	No	No	No	Yes	Yes	No	No	No	No	No	No	No	No	No	No	No	Yes	No
317	Online	Male	A Levels or Highers	I live with my partner/spouse and other family members (e.g. children)	I live in a house/flat which I (or my partner/family) own	I work full-time	No	No	Yes	No	From 2004/5 on and progressively increasing, I have had to employ help to assist me with physical tasks that I can no longer accomplish.	No	No	Yes	No	No	No	No	No	No	Yes	Yes	No	No	Yes	Yes	Yes	Yes	No	No	No	No	No	No	No	No	No	No	No	No	No	No	No	No	No	No	No	No	No
318	Online	Female	O Level or GCSE equivalent (Grade A-C)	I live with my partner/spouse and other family members (e.g. children)	I live in a house/flat which I (or my partner/family) own	I’m unable to work because of my disability or health problems	Yes	No	No	No	-	Yes	No	No	No	No	Yes	Yes	No	No	No	No	No	No	No	No	No	No	No	No	No	No	No	No	No	No	No	No	Yes	Yes	No	No	No	No	No	No	No	Yes	No
319	Online	Male	No formal qualifications	I live with my partner/spouse	I live in a house/flat which I (or my partner/family) own	I’m unable to work because of my disability or health problems	No	No	No	Yes	-	No	No	No	Yes	No	Yes	Yes	No	No	No	No	No	No	No	No	No	No	No	No	No	No	No	No	No	No	No	No	No	No	No	No	No	No	No	Yes	No	No	No
320	Online	Male	Degree or higher degree (e.g. MA, PhD)	I live with my partner/spouse and other family members (e.g. children)	I live in a house/flat which I (or my partner/family) own	I work full-time	Yes	No	No	No	-	No	No	Yes	No	No	No	No	No	No	No	No	No	No	No	No	No	No	No	No	No	No	No	No	No	No	No	No	No	No	No	No	No	Yes	Yes	No	No	No	Yes
321	Online	Female	Degree or higher degree (e.g. MA, PhD)	I live with another family member (e.g. parent or sibling)	I live in a house/flat which I (or my partner/family) own	I work part-time because of my disability or health problems	No	Yes	No	No	-	No	No	No	Yes	No	No	No	Yes	Yes	No	No	No	No	Yes	Yes	Yes	Yes	No	No	No	No	No	No	No	No	No	No	No	No	No	No	No	No	No	No	No	No	No
322	Online	Male	No formal qualifications	I live in housing support/home care	I live in a house/flat which I (or my partner/family) own	I’m unable to work because of my disability or health problems	No	No	No	Yes	-	Yes	No	No	No	No	No	No	No	No	No	No	No	No	No	No	No	No	No	No	No	No	No	No	No	No	No	No	No	No	No	No	No	Yes	Yes	No	No	Yes	No
323	Post	Female	Diploma or professional qualification (e.g. Registered Nurse)	I live with another family member (e.g. parent or sibling)	I live in a house/flat which I (or my partner/family) own	I work part-time because of my disability or health problems	No	Yes	No	No	2010	No	Yes	No	No	No	Yes	Yes	No	No	No	No	No	No	No	No	No	No	No	No	No	No	No	No	No	No	No	No	No	No	No	No	No	No	No	No	No	No	No
324	Post	Male	O Level or GCSE equivalent (Grade A-C)	I live with my partner/spouse	I live in a house/flat which I (or my partner/family) own	I’m unable to work because of my disability or health problems	No	No	No	Yes		Yes	No	No	No	No	No	No	Yes	Yes	No	No	No	No	Yes	Yes	Yes	Yes	No	No	No	No	No	No	No	No	No	No	No	No	No	No	No	Yes	No	Yes	No	No	No
325	Post	Male		I live alone - supported by staff . I have staff sleep in 7 nights a week		I’m unable to work because of my disability or health problems	Yes	No	No	No		Yes	No	No	No	No	Yes	Yes	No	No	No	No	No	No	No	No	No	No	No	No	No	No	No	No	No	No	No	No	No	No	No	No	No	Yes	No	No	Yes	No	No
326	Post	Male	O Level or GCSE equivalent (Grade D-G)	I live with my partner/spouse	I live in a house/flat which I (or my partner/family) own	I work full-time	No	No	Yes	No	2012	No	No	No	Yes	No	No	No	No	No	No	No	No	No	Yes	Yes	No	No	No	No	No	No	No	No	No	No	No	No	No	No	No	No	No	No	No	No	No	No	No
327	Post	Female	HNC/HND or NVQ Level 4	I live with another family member (e.g. parent or sibling)	I live in a house/flat which I (or my partner/family) own	I’m not working at the moment but would like to	Yes	No	No	No	n	Yes	No	No	No	No	No	No	No	No	No	No	No	No	Yes	Yes	No	No	No	No	Yes	No	No	No	No	No	No	No	Yes	No	Yes	No	No	No	No	No	No	No	No
328	Post	Female	A Levels or Highers	I live with my partner/spouse and other family members (e.g. children)	I live in a house/flat which I (or my partner/family) own	I work part-time because of my disability or health problems	No	Yes	No	No	2010	No	No	No	Yes	No	No	No	Yes	No	No	Yes	No	No	No	No	Yes	No	No	No	No	No	No	No	Yes	Yes	No	No	No	No	No	No	Yes	No	No	No	No	No	Yes
329	Post	Female		I live with another family member (e.g. parent or sibling)	I live in a house/flat which I (or my partner/family) own	I’m unable to work because of my disability or health problems	Yes	No	No	No		Yes	No	No	No	No	No	No	No	No	Yes	No	No	No	Yes	Yes	No	No	No	No	No	No	No	No	No	No	No	No	No	No	No	No	No	No	No	No	No	No	No
330	Post	Female	ONC/BTEC or NVQ Level 3	I live with my partner/spouse	I live in a house/flat which I (or my partner/family) own	I have chosen not to work in order to preserve my health/functioning	No	No	No	Yes	2015	Yes	No	No	No	No	Yes	Yes	No	No	No	No	No	No	No	No	No	No	No	No	No	No	No	No	No	No	No	No	No	No	No	No	No	No	No	No	No	No	No
331	Post	Male	O Level or GCSE equivalent (Grade A-C)	I live with my partner/spouse	shared ownership	I’m unable to work because of my disability or health problems	No	No	No	Yes		Yes	No	No	No	No	No	No	No	No	No	No	No	No	No	No	No	No	No	No	No	No	No	No	No	No	No	No	No	No	No	No	No	Yes	No	Yes	No	Yes	No
332	phone	Male	No formal qualifications	I live with my partner/spouse	I live in a house/flat which I (or my partner/family) own	I’m unable to work because of my disability or health problems	Yes	No	No	No	n	Yes	No	No	No	No	Yes	Yes	No	No	No	No	No	No	Yes	Yes	Yes	Yes	No	No	No	No	No	No	Yes	Yes	No	No	No	No	No	No	No	No	No	No	No	No	No
333	Post	Female	No formal qualifications	I live with my partner/spouse and other family members (e.g. children)	I live in a house/flat which I (or my partner/family) own	I’m unable to work because of my disability or health problems	No	No	No	Yes		Yes	No	No	No	No	Yes	Yes	Yes	Yes	No	No	No	No	Yes	Yes	No	No	No	Yes	No	Yes	No	No	Yes	No	No	No	No	No	Yes	No	No	No	No	No	No	No	No
334	Post	Male	O Level or GCSE equivalent (Grade A-C)	I live alone	I live in a house/flat which I (or my partner/family) own	I work part-time because of my disability or health problems	No	No	Yes	No		No	No	No	Yes	No	No	No	No	No	No	No	No	No	No	No	No	No	No	No	No	Yes	Yes	No	No	No	No	No	No	No	No	No	No	No	No	No	No	No	No
335	Online	Male	Diploma or professional qualification (e.g. Registered Nurse)	I live with my partner/spouse and other family members (e.g. children)	I live in a house/flat which I (or my partner/family) own	I work full-time	Yes	No	No	No	-	No	No	No	No	Yes	No	No	No	No	No	No	No	No	No	No	No	No	No	No	No	No	No	No	No	No	No	No	No	No	No	No	No	No	No	No	No	No	No
336	Online	Male	A Levels or Highers	I live alone	I live in a housing association or local authority house/flat	I do not work	Yes	No	No	No	-	Yes	No	No	No	No	No	No	No	No	No	No	No	No	No	No	No	No	Yes	Yes	No	No	No	No	No	No	Yes	Yes	No	No	No	No	Yes	No	No	No	No	No	No
337	Online	Female	ONC/BTEC or NVQ Level 3	I live with my partner/spouse and other family members (e.g. children)	I live in a house/flat which I (or my partner/family) own	I work full-time	Yes	No	No	No	Increased hours in 2011 as it was conditon of promotion. At present considering voluntary redundancy. Failing this I am will consider applying to have reduced hours again.	No	Yes	No	Yes	No	No	No	No	No	Yes	Yes	No	No	Yes	Yes	Yes	Yes	No	No	No	No	No	No	Yes	Yes	No	No	No	No	No	No	No	No	No	No	No	No	No
338	Online	Male	A Levels or Highers	I live with my partner/spouse and other family members (e.g. children)	I live in a house/flat which I (or my partner/family) own	I work part-time because of my disability or health problems	No	Yes	No	No	2012	No	No	No	Yes	No	No	No	No	No	Yes	No	No	Yes	Yes	No	No	No	No	No	Yes	Yes	No	No	No	No	Yes	Yes	Yes	Yes	No	No	Yes	No	No	No	No	No	No
339	Post	Female	Degree or higher degree (e.g. MA, PhD)	I live with my partner/spouse and other family members (e.g. children)	I live in a house/flat which I (or my partner/family) own	I work part-time for family or personal reasons	Yes	No	No	No		No	No	No	No	Yes	No	No	No	No	Yes	Yes	No	No	Yes	Yes	No	No	No	No	No	No	No	No	No	No	No	No	No	No	No	No	Yes	No	No	No	No	No	No
340	Post	Male	No formal qualifications	I live alone	I live in a housing association or local authority house/flat	I work part-time because of my disability or health problems	Yes	No	No	No		No	No	No	No	Yes	No	No	No	No	No	No	No	No	Yes	Yes	No	No	No	No	No	No	No	No	No	No	No	No	No	No	No	No	No	No	No	No	No	No	No
341	Post	Female	Diploma or professional qualification (e.g. Registered Nurse)	I live alone	I live in a house/flat which I (or my partner/family) own	I’m unable to work because of my disability or health problems	No	No	No	Yes		Yes	No	No	No	No	Yes	Yes	No	No	No	No	No	No	No	No	No	No	Yes	Yes	No	No	No	No	No	No	No	No	No	No	No	No	No	No	No	No	No	Yes	No
342	Post	Female		I live on my own with 24 hour supported living	I live in a private rented house/flat	I’m unable to work because of my disability or health problems	Yes	No	No	No		No	No	No	No	Yes	Yes	Yes	Yes	Yes	No	No	No	No	No	No	No	No	No	No	No	No	No	No	Yes	Yes	No	No	No	No	No	No	No	No	No	No	No	No	No
343	Post	Female	No formal qualifications	I live alone	I live in a house/flat which I (or my partner/family) own	I’m unable to work because of my disability or health problems	Yes	No	No	No							Yes	Yes	No	No	No	No	No	No	Yes	Yes	No	No	Yes	Yes	No	No	No	No	No	No	Yes	Yes	Yes	Yes	No	No	Yes	No	No	No	No	No	Yes
344	Post	Female	CSEs	I live alone	I live in a house/flat which I (or my partner/family) own	I have chosen to take this year off in order to study but with the intention of returning to work part time						No	No	No	No	Yes	No	No	No	No	Yes	No	No	Yes	Yes	No	Yes	No	No	No	No	No	No	No	Yes	Yes	no	No	No	No	No	No	Yes	Yes	No	No	No	No	No
345	Online	Male	Degree or higher degree (e.g. MA, PhD)	I live with my partner/spouse	Houseboat	I’m unable to work because of my disability or health problems	No	No	No	Yes	2013	Yes	No	No	No	No	Yes	Yes	No	No	No	No	No	No	No	No	No	No	No	No	No	No	No	No	No	No	No	No	No	No	No	No	Yes	No	No	No	No	No	No
346	Online	Female	Degree or higher degree (e.g. MA, PhD)	I live with my partner/spouse	I live in a house/flat which I (or my partner/family) own	I’m unable to work because of my disability or health problems	No	No	No	Yes	2004	Yes	No	No	No	No	No	No	Yes	Yes	No	No	No	No	Yes	Yes	Yes	Yes	No	No	No	No	No	No	No	No	No	No	No	No	No	No	Yes	No	No	No	No	No	Yes
347	Post	Female		I live alone	I live in a house/flat which I (or my partner/family) own	I work full-time	Yes	No	No	No		No	Yes	Yes	Yes	No	No	No	No	No	No	No	No	No	No	No	No	No	No	No	No	No	No	No	No	No	No	No	No	No	No	No	No	Yes	Yes	No	No	Yes	No
348	Post	Female	Degree or higher degree (e.g. MA, PhD)	I live with another family member (e.g. parent or sibling)	I live in a house/flat which I (or my partner/family) own	I work full-time	Yes	No	No	No		No	No	No	No	Yes	No	No	No	No	Yes	Yes	No	No	Yes	Yes	No	No	No	No	No	No	No	No	No	No	No	No	No	No	No	No	No	No	No	No	No	No	No
349	Post	Female	HNC/HND or NVQ Level 4	I live with my partner/spouse	I live in a house/flat which I (or my partner/family) own	I work full-time	Yes	No	No	No	n						No	No	No	No	No	No	No	no	No	No	No	No	No	No	No	No	No	No	No	No	no	No	No	No	No	No	No	Yes	No	No	No	No	No
350	Post	Female	Degree or higher degree (e.g. MA, PhD)	I live with my partner/spouse and other family members (e.g. children)	I live in a house/flat which I (or my partner/family) own	I work full-time	Yes	No	No	No		No	Yes	No	No	No	No	No	Yes	Yes	No	No	No	No	Yes	Yes	No	No	No	No	No	No	No	No	Yes	Yes	No	No	No	No	No	No	No	No	No	No	No	No	No
351	Post	Female	Diploma or professional qualification (e.g. Registered Nurse)	I live with my partner/spouse and other family members (e.g. children)	I live in a house/flat which I (or my partner/family) own	I work part-time because of my disability or health problems	No	No	Yes	No		2004	No	Yes	No	Yes	No	No	Yes	Yes	No	No	No	No	Yes	Yes	No	No	No	No	No	No	No	No	No	No	No	No	No	No	No	No	No	No	No	No	No	No	No
[truncated: 53 more columns]
